# Supplementary material for: Cyclosporine-insensitive mode of cell death after prolonged myocardial ischemia: Evidence for sarcolemmal permeabilization as the pivotal step
Source: PLoS One. 2018 Jul 5;13(7):e0200301. doi: 10.1371/journal.pone.0200301 (PMC6033462; doi:10.1371/journal.pone.0200301)
Supplement: S1 Dataset — (XLSX) [file pone.0200301.s015.xlsx]

## Sheet: Cell 1
		TMRM						YoPro
	Repf Time		Area	Mean	Min	Max			Area	Mean	Min	Max
Im31	12	35	1975.03	1504.04	700	4095		36	1975.03	683.198	580	1376
Im 32	15	33	1718.57	1136.68	569	3301		34	1718.57	660.262	577	1149
Im34	29	31	1888.12	1299.98	620	3811		32	1888.12	673.757	569	1390
Im35	42	1	1700.41	1472.24	700	3952		2	1700.41	680.451	573	1182
	43	3	1700.41	1435.19	662	3870		4	1700.41	682.728	586	1154
	44	5	1700.41	1320.06	661	3548		6	1700.41	676.654	524	1098
	45	7	1700.41	1271.25	638	3317		8	1700.41	676.784	575	1199
	46	9	1700.41	1272.83	605	3381		10	1700.41	678.823	573	1162
	47	11	1700.41	1244.95	646	3342		12	1700.41	684.125	571	1384
	48	13	1636.3	1226.72	600	3174		14	1636.3	696.431	572	1396
	49	15	1493.78	1321.98	690	3366		16	1493.78	770.871	589	2002
	50	17	1417.69	1204.64	566	3054		18	1417.69	823.511	564	2161
	51	19	1378.87	855.309	548	2038		20	1378.87	878.777	584	2587
	52	21	1378.87	659.661	481	2212		22	1378.87	898.862	590	2931
	53	23	1378.87	626.934	478	2106		24	1378.87	879.302	571	2764
	54	25	1326.92	621.299	462	2101		26	1326.92	902.922	589	2537
	55	27	1303.94	612.032	470	2120		28	1303.94	903.124	587	2574
Im36	60	37	1517.14	568.128	466	1459		38	1517.14	1282.49	622	4095
	65	39	1517.14	583.815	452	1667		40	1517.14	1190.41	602	4095
	70	41	1517.14	553.885	467	1385		42	1517.14	1395.74	672	4095
	75	43	1517.14	561.502	461	1268		44	1517.14	1386.83	622	4095
	80	45	1517.14	584.673	466	1654		46	1517.14	1295.52	624	4095

## Sheet: Cell 2
	TMRM								YO-Pro
Rep Time	Image		Area	Mean	StDev	Min	Max		Image		Area	Mean	StDev	Min	Max
23	30	1	925.427	693.011	90.607	491	1135		30	2	925.427	652.914	38.645	580	996
23.25	30	3	925.427	691.84	90.262	512	1072		30	4	925.427	652.891	37.672	572	886
23.5	30	5	925.427	697.711	94.492	497	1110		30	6	925.427	653.927	38.222	573	889
23.75	30	7	925.427	691.912	91.027	498	1121		30	8	925.427	653.808	39.044	576	1077
24	30	9	925.427	698.8	97.18	506	1182		30	10	925.427	654.204	39.114	572	943
24.25	30	11	925.427	709.646	102.619	514	1187		30	12	925.427	656.855	40.913	577	920
24.5	30	13	925.427	721.896	110.281	481	1227		30	14	925.427	657.794	41.51	587	914
24.75	30	15	925.427	726.301	111.482	511	1224		30	16	925.427	658.85	41.837	583	931
25	30	17	925.427	734.133	119.354	479	1275		30	18	925.427	659.727	43.013	576	1017
25.25	30	19	925.427	741.055	122.871	487	1242		30	20	925.427	660.626	43.493	584	952
25.5	30	21	925.427	739.335	122.721	480	1275		30	22	925.427	662.038	44.051	587	1009
25.75	30	23	925.427	733.78	121.2	476	1232		30	24	925.427	662.31	43.994	559	964
26	30	25	925.427	746.509	130.95	483	1257		30	26	925.427	662.942	44.215	587	959
26.25	30	27	925.427	745.947	134.428	492	1309		30	28	925.427	665.718	46.393	574	1010
26.5	30	29	925.427	750.11	146.648	497	1366		30	30	925.427	667.207	47.384	590	943
26.75	30	31	925.427	762.136	176.433	494	1695		30	32	925.427	671.35	52.146	566	1021
27	30	33	675.724	798.764	185.122	498	1448		30	34	675.724	684.473	56.866	578	989
27.25	30	35	675.724	735.761	184.447	501	1609		30	36	675.724	686.507	57.048	584	1010
27.5	30	37	675.724	598.641	62.918	485	1029		30	38	675.724	689.298	61.132	595	1110
27.75	30	39	675.724	560.4	39.595	480	874		30	40	675.724	693.822	59.999	582	1062
28	30	41	675.724	537.179	29.242	472	791		30	42	675.724	698.575	64.041	593	1160
28.25	30	43	675.724	524.937	25.453	466	753		30	44	675.724	703.88	66.077	591	1090
28.5	30	45	675.724	518.667	22.562	467	747		30	46	675.724	708.039	68.912	590	1113
28.75	30	47	675.724	514.39	21.106	462	735		30	48	675.724	714.87	72.569	582	1101
29	30	49	675.724	511.558	19.542	466	655		30	50	675.724	717.685	72.82	589	1154
29.25	30	51	675.724	510.483	19.49	466	626		30	52	675.724	728.02	75.737	582	1123
29.5	30	53	675.724	508.869	18.836	466	639		30	54	675.724	732.314	79.923	590	1249
29.75	30	55	675.724	508.222	18.332	459	612		30	56	675.724	729.659	78.458	594	1323
30	30	57	675.724	508.192	19.068	457	632		30	58	675.724	745.42	83.079	597	1176
30.25	30	59	675.724	507.963	19.666	461	705		30	60	675.724	752.845	87.817	584	1239
30.5	30	61	675.724	507.765	20.452	463	730		30	62	675.724	758.873	92.49	582	1312
30.75	30	63	675.724	507.205	19.322	463	688		30	64	675.724	764.887	95.993	578	1476
31	30	65	675.724	507.329	18.903	463	710		30	66	675.724	778.014	101.21	581	1382
31.25	30	67	675.724	507.318	19.09	465	674		30	68	675.724	781.469	100.903	596	1394
31.5	30	69	675.724	508.027	20.166	466	723		30	70	675.724	797.944	118.245	601	1506
31.75	30	71	675.724	507.144	18.475	463	623		30	72	675.724	810.358	120.749	596	1392
32	30	73	675.724	507.201	18.195	463	643		30	74	675.724	818.802	121.863	595	1467
32.25	30	75	675.724	507.261	18.385	465	654		30	76	675.724	829.602	131.858	604	1675
32.5	30	77	675.724	507.056	18.867	465	718		30	78	675.724	839.264	135.98	589	1804
32.75	30	79	675.724	506.648	18.481	461	620		30	80	675.724	850.108	144.862	601	1875
33	30	81	675.724	507.409	18.393	466	620		30	82	675.724	862.897	153.162	608	1900
33.25	30	83	675.724	506.915	18.469	463	645		30	84	675.724	866.29	150.128	614	1709
33.5	30	85	675.724	507.227	18.082	461	619		30	86	675.724	887.761	167.841	599	1924
33.75	30	87	675.724	507.614	18.792	467	696		30	88	675.724	898.447	173.177	593	1961
34	30	89	675.724	507.337	18.254	466	642		30	90	675.724	911.788	181.979	611	2188
34.25	30	91	675.724	507.89	18.585	466	629		30	92	675.724	921.384	189.427	602	1969
34.5	30	93	675.724	507.558	18.796	466	616		30	94	675.724	935.116	201.107	611	2095

## Sheet: Cell 3
			TMRM							YoPro
Image	Repf Time		Area	Mean	Min	Max	Ch	Frame		Area	Mean	Min	Max	Ch	Frame
35	16		276.933	1931.83	844	3420	1	1		276.933	637.001	598	821	2	1
	17		296.245	1962.22	850	3325	1	2		296.245	638.691	576	809	2	2
	18		296.245	1892.71	715	3387	1	3		296.245	639.727	591	885	2	3
	19		324.633	1856.35	810	3081	1	4		324.633	637.888	587	867	2	4
	20		344.331	1779.97	706	3323	1	5		344.331	639.936	587	856	2	5
	21		344.331	1797.94	695	3080	1	6		344.331	641.481	590	853	2	6
	22		344.331	1797.16	791	3273	1	7		344.331	640.261	592	807	2	7
	23		351.284	1736.79	789	3325	1	8		351.284	641.54	592	877	2	8
	24		351.284	1691.49	864	3205	1	9		351.284	643.493	592	806	2	9
	25		336.8	1677.24	882	3115	1	10		336.8	642.185	586	858	2	10
	26		331.006	1642.84	790	3102	1	11		331.006	644.536	586	828	2	11
	27		331.006	1653.96	824	3109	1	12		331.006	645.137	583	856	2	12
	28		301.266	1665.78	880	2874	1	13		301.266	644.624	578	841	2	13
	29		301.266	1636.69	817	2632	1	14		301.266	648.656	580	872	2	14
	30		315.943	1600.42	760	2727	1	15		315.943	646.096	593	869	2	15
	31		315.943	1597.28	779	2631	1	16		315.943	647.631	592	852	2	16
	32		315.943	1579.34	859	2651	1	17		315.943	647.99	566	912	2	17
	33		315.943	1554.84	767	2524	1	18		315.943	646.355	593	897	2	18
	34		282.533	1547.54	691	2462	1	19		282.533	647.274	587	845	2	19
	35		293.155	1578.76	717	2471	1	20		293.155	647.652	596	874	2	20
	36		293.155	1567.39	697	2374	1	21		293.155	649.232	586	897	2	21
	37		293.155	1538.38	654	2556	1	22		293.155	651.084	593	928	2	22
	38		301.652	1536.32	817	2351	1	23		301.652	653.144	583	850	2	23
	39		264.959	1567.87	779	2558	1	24		264.959	662.677	597	937	2	24
	40		264.959	918.948	557	1310	1	25		264.959	681.489	582	995	2	25
	41		264.959	652.506	475	968	1	26		264.959	707.595	589	984	2	26
	42		264.959	601.952	476	884	1	27		264.959	727.885	596	1069	2	27
	43		264.959	582.144	469	859	1	28		264.959	749.983	600	1141	2	28
	44		264.959	573.039	466	802	1	29		264.959	777.011	598	1233	2	29
	45		264.959	576.333	468	840	1	30		264.959	792.302	609	1239	2	30
	46		264.959	572.114	474	844	1	31		264.959	799.129	592	1228	2	31
	47		264.959	557.202	461	753	1	32		264.959	804.395	623	1222	2	32

## Sheet: Cell 4
		TMRM							YoPro
Repf Time	Image		Area	Mean	Min	Max				Area	Mean	Min	Max
76	IM50	1	4066.51	1737.14	578	4095			2	4066.51	786.602	555	2819
76.25		3	4066.51	1790.8	565	4095			4	4066.51	795.171	527	3107
76.5		5	4023.06	1735.12	570	4095			6	4023.06	793.181	537	2900
76.75		7	4023.06	1815.69	582	4095			8	4023.06	792.11	531	2736
77		9	4062.07	1807.45	571	4095			10	4062.07	791.34	566	2713
77.25		11	4062.07	1741.55	581	4095			12	4062.07	794.15	550	2567
77.5		13	3952.57	1815	544	4095			14	3952.57	796.582	530	2429
77.75		15	3952.57	1861.81	597	4095			16	3952.57	801.051	557	2567
78		17	3952.57	1916.98	561	4095			18	3952.57	801.76	566	2536
78.25		19	3952.57	1863.48	519	4095			20	3952.57	801.15	547	3170
78.5		21	4030.78	2001.39	520	4095			22	4030.78	810.317	559	2746
78.75		23	4030.78	2031.08	530	4095			24	4030.78	822.868	544	3347
79		25	3831.48	2078.77	586	4095			26	3831.48	821.23	524	3580
79.25		27	3831.48	2068.87	584	4095			28	3831.48	820.24	533	3227
79.5		29	3807.15	2079.49	640	4095			30	3807.15	836.517	529	3583
79.75		31	3807.15	2132.27	605	4095			32	3807.15	836.294	515	3492
80		33	3799.23	2179.27	607	4095			34	3799.23	847.86	528	3857
80.25		35	3539.87	2189.03	615	4095			36	3539.87	852.689	470	4095
80.5		37	3539.87	2203.37	635	4095			38	3539.87	861.2	539	4095
80.75		39	3537.36	2120.31	651	4095			40	3537.36	850.65	522	4095
81	IM51	1	3537.36	1824.47	693	4095			2	3537.36	856.821	547	4090
81.25		3	3537.36	1717.18	658	4095			4	3537.36	851.102	545	3726
81.5		5	3491.79	1668.14	637	4095			6	3491.79	851.325	545	3242
81.75		7	3491.79	1553.29	627	4095			8	3491.79	848.57	541	3100
82		9	3491.79	1477.42	571	4095			10	3491.79	846.509	550	3172
82.25		11	3491.79	1375.92	536	4095			12	3491.79	842.829	533	2930
82.5		13	3476.72	1316.67	552	4041			14	3476.72	842.939	533	3635
82.75		15	3394.26	1251.61	530	4095			16	3394.26	836.312	565	2803
83		17	3394.26	1172.32	531	4095			18	3394.26	837.348	549	3080
83.25		19	3394.26	1079.71	494	4095			20	3394.26	835.422	543	2610
83.5		21	3394.26	1011.05	491	3953			22	3394.26	850.027	564	3049
83.75		23	3394.26	933.747	502	3570			24	3394.26	849.703	529	2844
84		25	3394.65	871.261	493	3857			26	3394.65	859.26	550	3011
84.25		27	3394.65	805.285	495	3130			28	3394.65	866.448	543	2897
84.5		29	3394.65	739.799	479	3217			30	3394.65	879.365	568	2898
84.75		31	3394.65	693.012	475	3308			32	3394.65	898.112	566	3163
85		33	3394.65	662.677	477	3433			34	3394.65	921.842	562	3289
85.25		35	3394.65	645.676	471	3420			36	3394.65	950.15	563	3507
85.5		37	3394.65	628.185	476	2926			38	3394.65	978.406	562	3781
85.75		39	3394.65	618.392	475	2462			40	3394.65	1022.8	552	3812
86		41	3394.65	613.687	473	2937			42	3394.65	1042.99	549	4095
86.25		43	3386.73	605.805	471	2459			44	3386.73	1068	560	3993
86.5		45	3386.73	601.493	470	2590			46	3386.73	1089.87	553	4079
86.75		47	3351	597.856	465	2439			48	3351	1118.14	589	4095
87		49	3351	590.918	466	1932			50	3351	1127.37	528	3973
87.25		51	3351	588.193	470	1761			52	3351	1135.28	556	4003
87.5		53	3351	583.647	468	1600			54	3351	1150.87	583	4095
87.75		55	3351	580.617	463	1749			56	3351	1169.46	532	4095
88		57	3351	576.135	469	1614			58	3351	1179.29	582	4014
88.25		59	3351	572.184	468	1450			60	3351	1201.44	588	4095
88.5		61	3351	569.708	467	1363			62	3351	1230.8	561	4095
88.75		63	3351	565.961	466	1267			64	3351	1236.35	579	4095
89		65	3351	562.685	457	1368			66	3351	1248.3	570	4095
89.25		67	3351	559.765	453	1301			68	3351	1231.62	569	4095
89.5		69	3302.72	555.156	464	1196			70	3302.72	1238.02	576	4095
89.75		71	3302.72	552.581	458	1126			72	3302.72	1229.36	585	4095
90		73	3302.72	550.57	456	1226			74	3302.72	1245.2	576	4095
90.25		75	3302.72	546.495	466	1235			76	3302.72	1244.4	575	4095
90.5		77	3302.72	544.402	464	1058			78	3302.72	1231.86	557	4095
90.75		79	3302.72	542.488	463	1277			80	3302.72	1246.7	574	4095
91		81	3302.72	540.704	461	1041			82	3302.72	1250.38	555	4095
91.25		83	3302.72	537.13	462	1179			84	3302.72	1218.82	578	4074

## Sheet: Cell 5 - outlier
		TMRM							YoPro
Repf Time	Image		Area	Mean	Min	Max				Area	Mean	Min	Max
26	IM 46	1	2424.03	1548.64	546	4095			2	2424.03	676.713	540	1260
26.25		3	2424.03	1535.43	546	4065			4	2424.03	676.635	555	1326
26.5		5	2424.03	1479.9	501	4032			6	2424.03	678.071	554	1445
26.75		7	2424.03	1520.03	544	4095			8	2424.03	676.764	557	1152
27		9	2424.03	1439.74	530	3986			10	2424.03	678.107	555	1277
27.25		11	2424.03	1447.29	497	4095			12	2424.03	679.005	518	1332
27.5		13	2424.03	1424.73	537	3983			14	2424.03	677.007	554	1187
27.75		15	2424.03	1438.94	541	4059			16	2424.03	678.214	541	1306
28		17	2424.03	1421.34	516	4095			18	2424.03	679.559	548	1347
28.25		19	2424.03	1483.08	575	4095			20	2424.03	679.653	551	1494
28.5		21	2424.03	1386.99	511	3645			22	2424.03	681.191	561	1389
28.75		23	2424.03	1334.33	559	3540			24	2424.03	677.293	562	1209
29		25	2424.03	1297.97	538	3828			26	2424.03	679.896	556	1426
29.25		27	2424.03	1276.61	528	3569			28	2424.03	677.643	563	1355
29.5		29	2424.03	1322.76	553	3728			30	2424.03	686.096	546	1259
29.75		31	2424.03	1124.88	503	2699			32	2424.03	685.928	540	1290
30		33	2424.03	905.906	494	1878			34	2424.03	686.116	563	1685
30.25		35	2424.03	772.315	488	1629			36	2424.03	685.033	539	1802
30.5	IM 47	1	2266.45	759.668	523	2414			2	2266.45	704.215	559	1360
30.75		3	2266.45	708.72	510	2084			4	2266.45	707.023	563	1659
31		5	2266.45	684.468	493	2327			6	2266.45	703.853	539	1324
31.25		7	2266.45	670.761	493	2023			8	2266.45	709.885	561	1535
31.5		9	2266.45	660.566	496	2334			10	2266.45	703.198	550	1439
31.75		11	2266.45	647.622	490	2244			12	2266.45	705.885	558	1467
32		13	2266.45	629.912	479	1966			14	2266.45	702.077	551	1344
32.25		15	2266.45	624.057	480	1759			16	2266.45	701.545	567	1383
32.5		17	2266.45	628.017	495	1470			18	2266.45	701.269	567	1342
32.75		19	2266.45	634.834	490	1351			20	2266.45	701.928	573	1446
33		21	2266.45	647.562	490	1548			22	2266.45	703.53	560	1408
33.25		23	2266.45	631.342	486	1313			24	2266.45	701.168	534	1383
33.5		25	2266.45	636.05	476	1364			26	2266.45	697.421	566	1361
33.75		27	2266.45	623.914	475	1361			28	2266.45	699.699	556	1408
34		29	2266.45	617.42	477	1186			30	2266.45	705.663	564	1251
34.25		31	2266.45	600.964	482	1176			32	2266.45	713.528	557	1579
34.5		33	2266.45	597.269	487	1288			34	2266.45	717.607	527	1323
34.75		35	2266.45	594.913	478	1122			36	2266.45	714.444	496	1379
35		37	2266.45	584.706	473	1141			38	2266.45	722.037	562	1401
35.25		39	2266.45	578.992	476	1204			40	2266.45	728.286	553	1707
35.5		41	2266.45	569.745	473	1203			42	2266.45	730.849	541	1513
35.75		43	2266.45	565.817	466	1165			44	2266.45	738.787	548	1649
36		45	2266.45	558.944	472	1052			46	2266.45	751.997	551	1657
36.25		47	2266.45	556.5	469	1109			48	2266.45	764.569	569	1556
36.5		49	2266.45	552.995	471	1120			50	2266.45	781.424	541	1739
36.75		51	2266.45	551.033	465	1017			52	2266.45	794.317	558	1902
37		53	2266.45	549.207	469	1025			54	2266.45	810.238	563	1934
37.25		55	2266.45	549.839	469	920			56	2266.45	830.887	560	2349
37.5		57	2266.45	549.849	457	958			58	2266.45	839.712	514	2412
37.75		59	2266.45	546.127	455	1115			60	2266.45	852.673	558	2799
38		61	2266.45	544.769	465	1045			62	2266.45	868.863	557	2297
38.25		63	2266.45	541.01	468	902			64	2266.45	884.004	560	2932
38.5		65	2266.45	540.926	468	997			66	2266.45	893.076	549	2849
38.75		67	2266.45	537.047	463	928			68	2266.45	898.498	518	3002
39		69	2266.45	536.146	466	864			70	2266.45	918.332	567	2912
39.25		71	2266.45	533.651	464	913			72	2266.45	930.88	547	3100
39.5		73	2266.45	534.275	465	1007			74	2266.45	933.173	538	3281
39.75		75	2266.45	531.738	453	900			76	2266.45	950.421	557	3614
40		77	2266.45	527.993	463	997			78	2266.45	956.511	570	2842
40.25		79	2266.45	528.234	459	998			80	2266.45	963.676	511	3380
40.5		81	2266.45	527.174	465	1015			82	2266.45	977.151	546	3255
40.75		83	2266.45	527.751	462	1115			84	2266.45	983.903	569	3244
41		85	2266.45	525.66	462	989			86	2266.45	988.524	572	3537
41.25		87	2266.45	526.39	465	918			88	2266.45	1009.12	564	3443
41.5		89	2266.45	523.511	464	961			90	2266.45	994.427	536	3181
41.75		91	2266.45	522.793	466	877			92	2266.45	991.764	568	3491
42		93	2266.45	522	460	831			94	2266.45	1001.05	559	3741
42.25		95	2266.45	518.999	464	1066			96	2266.45	1018.41	565	3731
42.5		97	2266.45	520.833	461	1023			98	2266.45	1018.68	561	3631
42.75		99	2266.45	519.727	459	864			100	2266.45	1019.19	503	3656
43		101	2266.45	519.108	463	886			102	2266.45	1033.68	568	3781
43.25		103	2266.45	518.212	463	945			104	2266.45	1051.8	541	3758
43.5		105	2266.45	518.65	456	907			106	2266.45	1036.63	578	3584
43.75		107	2266.45	518.05	463	1021			108	2266.45	1047.14	539	3794
44		109	2266.45	518.575	463	933			110	2266.45	1046.37	579	3631
44.25		111	2266.45	517.718	455	928			112	2266.45	1042.4	571	3866
44.5		113	2266.45	516.66	461	797			114	2266.45	1065.19	558	3748
44.75		115	2266.45	516.565	458	763			116	2266.45	1079.83	551	4095
45		117	2266.45	515.94	459	890			118	2266.45	1043.73	568	3650
45.25		119	2266.45	516.196	450	849			120	2266.45	1061.96	556	3824

## Sheet: Cell 6
	TMRM								YoPro
Image	Repf Time		Area	Mean	Min	Max				Area	Mean	Min	Max
35	16	1	1766.85	868.47	481	1997			2	1766.85	651.533	569	1870
	17	3	1766.85	888.453	488	1975			4	1766.85	654.471	577	1376
	18	5	1766.85	855.685	470	1929			6	1766.85	654.965	578	1933
	19	7	1740.39	835.757	490	1907			8	1740.39	654.504	580	1245
	20	9	1739.42	840.901	490	1964			10	1739.42	656.202	575	1050
	21	11	1579.91	891.372	481	1954			12	1579.91	663.072	580	1580
	22	13	1472.73	902.453	468	2058			14	1472.73	661.98	582	922
	23	15	1472.73	901.269	466	2158			16	1472.73	665.016	583	1016
	24	17	1394.71	952.181	470	2058			18	1394.71	673.484	572	1002
	25	19	1311.09	841.641	467	2019			20	1311.09	686.849	583	1053
	26	21	1307.8	588.743	465	1133			22	1307.8	699.881	481	1059
	27	23	1284.05	535.222	462	965			24	1284.05	714.652	575	1138
	28	25	1284.05	533.861	458	986			26	1284.05	734.23	580	1209
	29	27	1106.57	527.438	461	876			28	1106.57	750.044	595	1187
	30	29	1106.57	520.186	461	766			30	1106.57	755.04	563	1201
	31	31	1106.57	523.995	458	928			32	1106.57	756.045	580	1282
	32	33	1106.57	526.225	456	1397			34	1106.57	765.382	575	1273
	33	35	1106.57	525.874	450	1112			36	1106.57	763.234	589	1241
	34	37	1106.57	524.599	459	953			38	1106.57	772.512	577	1242
	35	39	1106.57	527.992	452	1168			40	1106.57	769.133	560	1321
	36	41	1106.57	525.656	456	972			42	1106.57	779.287	586	1267
	37	43	1106.57	540.963	461	934			44	1106.57	781.448	581	1361
	38	45	1104.26	530.764	457	757			46	1104.26	787.057	591	1213
	39	47	1201.78	532.121	461	844			48	1201.78	786.524	598	1289
	40	49	1201.78	525.514	462	931			50	1201.78	778.322	571	1229
	41	51	1201.78	524.63	454	840			52	1201.78	797.147	586	1321
	42	53	1201.78	524.147	462	906			54	1201.78	797.33	586	1316
	43	55	1255.66	518.929	459	869			56	1255.66	798.561	580	1343
	44	57	1255.66	518.993	457	898			58	1255.66	808.136	589	1323
	45	59	1303.55	535.668	460	1680			60	1303.55	808.96	597	1435
	46	61	1303.55	527.13	448	979			62	1303.55	815.336	600	1407
	47	63	1303.55	521.339	457	903			64	1303.55	814.814	600	1433

## Sheet: Cell 7
TMRM									Yo-Pro
Rep.Time	Image		Area	Mean	StDev	Min	Max			Image		Area	Mean	StDev	Min	Max
39	32	1	227.301	1014.91	244.167	576	2089			32	2	227.301	708.528	66.13	602	1055
39.25	32	3	227.301	1069.46	257.663	628	2219			32	4	227.301	721.85	80.248	587	1401
39.5	32	5	227.301	1082.7	259.242	625	2119			32	6	227.301	724.281	83.779	581	1313
39.75	32	7	227.301	1089.21	266.693	632	2255			32	8	227.301	716.556	69.383	599	1103
40	32	9	227.301	1092.3	276.771	591	2383			32	10	227.301	715.827	66.799	596	996
40.25	32	11	227.301	1113.37	276.57	632	2315			32	12	227.301	722.845	72.265	584	1100
40.5	32	13	227.301	1121.74	287.908	623	2291			32	14	227.301	721.595	71.245	591	1062
40.75	32	15	227.301	1134.45	283.471	598	2427			32	16	227.301	719.186	71.057	592	1130
41	32	17	227.301	1149.42	276.494	644	2326			32	18	227.301	728.438	71.031	592	1110
41.25	32	19	213.203	1177.01	270.758	650	2324			32	20	213.203	734.597	78.691	588	1222
41.5	32	21	213.203	1202.13	284.154	698	2480			32	22	213.203	735.155	77.261	608	1152
41.75	32	23	199.492	1233.5	272.059	720	2404			32	24	199.492	735.085	73.315	599	1141
42	32	25	199.492	1220.33	245.908	744	2223			32	26	199.492	738.732	77.692	601	1105
42.25	32	27	178.635	1252.06	215.953	749	2201			32	28	178.635	737.711	73.204	589	1056
42.5	32	29	151.792	1291.49	215.606	802	2107			32	30	151.792	752.907	80.17	613	1172
42.75	32	31	151.792	1179.59	309.749	654	2107			32	32	151.792	753.309	76.567	598	1098
43	32	33	151.985	948.376	200.863	595	2030			32	34	151.985	763.912	79.95	600	1092
43.25	32	35	151.985	831.784	116.37	576	1274			32	36	151.985	777.779	87.326	596	1150
43.5	32	37	151.985	737.714	87.112	549	1245			32	38	151.985	789.235	92.384	586	1131
43.75	32	39	151.985	666.563	70.081	552	1165			32	40	151.985	797.888	98.245	621	1225
44	32	41	151.985	628.874	59.528	520	1026			32	42	151.985	807.06	95.524	610	1228
44.25	32	43	151.985	601.075	49.114	509	957			32	44	151.985	818.202	104.746	605	1276
44.5	32	45	151.985	587.431	54.15	497	1010			32	46	151.985	831.875	108.787	606	1164
44.75	32	47	151.985	572.611	39.696	503	878			32	48	151.985	850.189	123.012	605	1565
45	32	49	142.522	564.404	33.687	493	765			32	50	142.522	868.354	129.804	633	1459
45.25	32	51	127.459	561.941	37.813	482	828			32	52	127.459	855.068	121.264	635	1362
45.5	32	53	113.94	558.024	40.546	482	879			32	54	113.94	863.924	118.48	640	1376
45.75	32	55	113.94	562.08	53.01	488	972			32	56	113.94	839.368	113.196	618	1310
46	32	57	113.94	557.297	49.707	482	916			32	58	113.94	880.166	107.391	658	1280
46.25	32	59	105.829	548.56	43.162	479	849			32	60	105.829	891.737	120.287	649	1271
46.5	32	61	105.829	545.978	43.513	478	871			32	62	105.829	900.27	114.896	654	1331
46.75	32	63	105.829	545.931	47.937	483	928			32	64	105.829	907.214	123.585	644	1333
47	32	65	105.829	546.367	44.031	480	942			32	66	105.829	915.544	128.731	653	1430
47.25	32	67	105.829	543.927	43.828	480	867			32	68	105.829	917.044	127.075	682	1471
47.5	32	69	105.829	540.923	48.58	478	901			32	70	105.829	923.515	123.001	637	1369
47.75	32	71	105.829	540.036	46.196	472	831			32	72	105.829	943.491	132.469	654	1376
48	32	73	105.829	537.115	43.425	476	825			32	74	105.829	955.168	134.008	667	1410
48.25	32	75	105.829	532.533	38.575	478	902			32	76	105.829	978.549	145.315	686	1494
48.5	32	77	105.829	529.137	39.112	475	846			32	78	105.829	962.25	130.177	655	1385
48.75	32	79	105.829	531.622	43.864	477	908			32	80	105.829	954.838	137.209	666	1378
49	32	81	105.829	528.318	42.26	466	841			32	82	105.829	969.332	129.922	672	1474
49.25	32	83	105.829	526.066	36.123	478	828			32	84	105.829	993.157	135.202	667	1456
49.5	32	85	105.829	530.1	44.657	478	840			32	86	105.829	978.631	138.51	683	1571

## Sheet: Cell 8
		TMRM								YoPro
Image	Repf Time		Area	Mean	Min	Max	Ch	Frame		Area	Mean	Min	Max	Ch	Frame
35	16		2501.09	1221.69	544	3271	1	1		2501.09	630.827	577	969	2	1
	17		2551.3	1241.58	562	3386	1	2		2551.3	631.026	580	874	2	2
	18		2526.38	1180.47	601	2602	1	3		2526.38	631.78	581	921	2	3
	19		2526.38	1166.96	534	2630	1	4		2526.38	632.051	579	919	2	4
	20		2408.39	1181.58	561	2449	1	5		2408.39	633.21	566	908	2	5
	21		2480.42	1203.59	546	2381	1	6		2480.42	632.949	582	914	2	6
	22		2257.95	1231.87	546	2316	1	7		2257.95	634.539	584	905	2	7
	23		2080.86	1242.67	520	2677	1	8		2080.86	635.442	585	978	2	8
	24		2003.61	1282.41	556	2612	1	9		2003.61	636.692	576	939	2	9
	25		1799.48	1347.37	548	2692	1	10		1799.48	637.755	585	1001	2	10
	26		1710.46	1386.98	577	3128	1	11		1710.46	639.035	584	1069	2	11
	27		1671.64	1387.02	520	2800	1	12		1671.64	640.243	573	989	2	12
	28		1671.64	1396.26	513	3032	1	13		1671.64	640.457	565	1055	2	13
	29		945.125	1446.46	547	2794	1	14		945.125	641.356	580	917	2	14
	30		957.291	1442.3	579	2742	1	15		957.291	642.393	592	920	2	15
	31		895.107	1471.57	512	2747	1	16		895.107	642.979	583	864	2	16
	32		892.21	1476.16	569	2837	1	17		892.21	644.725	585	916	2	17
	33		985.873	1455.89	539	2969	1	18		985.873	644.518	583	916	2	18
	34		861.118	1517.94	570	2712	1	19		861.118	647.846	585	1017	2	19
	35		861.118	1575.56	604	2944	1	20		861.118	653.982	580	921	2	20
	36		788.891	1727.53	636	3534	1	21		788.891	666.118	581	996	2	21
	37		915.577	1264.7	530	3437	1	22		915.577	682.912	585	1187	2	22
	38		965.209	678.853	477	1107	1	23		965.209	696.699	585	1101	2	23
	39		977.762	577.313	469	981	1	24		977.762	712.906	592	1159	2	24
	40		977.762	550.839	468	1019	1	25		977.762	723.331	586	1129	2	25
	41		977.762	538.237	457	928	1	26		977.762	740.718	587	1099	2	26
	42		977.762	530.996	466	942	1	27		977.762	758.173	575	1192	2	27
	43		1336.58	535.981	458	1144	1	28		1336.58	769.268	585	1302	2	28
	44		1373.27	527.494	457	1103	1	29		1373.27	785.361	591	1256	2	29
	45		1437.19	521.897	460	847	1	30		1437.19	799.7	595	1342	2	30
	46		1527.57	522.116	459	1084	1	31		1527.57	811.631	590	1375	2	31
	47		1522.36	514.536	458	861	1	32		1522.36	817.728	589	1393	2	32

## Sheet: Cell 9
	Repf Time	TMRM	Area	Mean	Min	Max		YoPro	Area	Mean	Min	Max
Im34	14	1	1298.53	1185.94	520	2218		2	1298.53	636.713	585	1054
	16	1	971.775	1170.41	525	2091		2	971.775	632.183	587	884
Im35	17	3	942.035	1191.38	571	2204		4	942.035	634.145	587	866
	18	5	942.035	1225.25	576	2173		6	942.035	635.135	587	827
	19	7	942.035	1275.65	567	2419		8	942.035	638.723	584	883
	20	9	844.896	1381.64	614	2891		10	844.896	662.061	591	1020
	21	11	844.896	861.155	553	2375		12	844.896	694.784	563	1216
	22	13	844.896	602.126	479	1116		14	844.896	729.944	588	1773
	23	15	844.896	569.619	471	1389		16	844.896	746.739	573	1648
	24	17	844.896	548.955	467	1189		18	844.896	765.495	582	1980
	25	19	844.896	561.219	462	1186		20	844.896	772.929	587	2181
	26	21	844.896	535.67	455	1025		22	844.896	804.49	594	2053
	27	23	844.896	546.962	455	1309		24	844.896	826.847	582	2410
	28	25	844.896	543.517	460	1415		26	844.896	850.251	586	2840
	29	27	844.896	530.195	461	856		28	844.896	874.312	586	2882
	30	29	844.896	539.815	461	1198		30	844.896	901.897	587	3158
	31	31	844.896	536.316	454	1315		32	844.896	936.609	591	3541
	32	33	844.896	547.006	457	1324		34	844.896	953.399	601	3345
	33	35	844.896	541.039	455	1371		36	844.896	984.709	586	3635
	34	37	844.896	533.521	462	1208		38	844.896	1008.7	600	3257
	35	39	844.896	539.915	460	1385		40	844.896	1012.17	597	3127
	36	41	844.896	529.167	462	1202		42	844.896	1034.7	597	3367
	37	43	844.896	525.353	460	1194		44	844.896	1042.11	599	3611
	38	45	844.896	524.67	456	1131		46	844.896	1049.24	619	3685
	39	47	844.896	529.64	455	1306		48	844.896	1054.86	599	3302
	40	49	844.896	531.056	458	1295		50	844.896	1060.66	590	3498
	41	51	844.896	527.256	457	1307		52	844.896	1068.19	606	3457
	42	53	844.896	525.107	462	1287		54	844.896	1083.85	596	3702
	43	55	844.896	519.746	461	1066		56	844.896	1091.77	620	3685
	44	57	844.896	521.848	460	968		58	844.896	1085.41	594	3792
	45	59	844.896	520.444	460	999		60	844.896	1087.95	602	3821
	46	61	844.896	521.631	458	1099		62	844.896	1085.83	593	3861
	47	63	844.896	518.489	460	863		64	844.896	1086.81	615	4086

## Sheet: Cell 10
		TMRM							YoPro
Image	Repf Time		Area	Mean	Min	Max				Area	Mean	Min	Max
29	21	1	766.683	2392.32	562	4095			2	766.683	691.905	586	1100
	21.5	3	766.683	2710.17	584	4095			4	766.683	692.957	578	1015
	22	5	766.683	3068.98	658	4095			6	766.683	696.81	582	1179
	22.5	7	766.683	2932.55	604	4095			8	766.683	709.286	574	1610
	23	9	766.683	2531.2	565	4095			10	766.683	718.754	569	2104
	23.5	11	766.683	3026.44	561	4095			12	766.683	717.72	572	1861
	24	13	766.683	3015.58	555	4095			14	766.683	709.584	582	1290
	24.5	15	766.683	3110.52	591	4095			16	766.683	709.566	582	1281
	25	17	766.683	2482.57	523	4095			18	766.683	716.131	573	1148
	25.5	19	766.683	2523.02	538	4095			20	766.683	713.513	574	1109
	26	21	766.683	2273.25	522	4095			22	766.683	712.618	564	1214
	26.5	23	766.683	2637.2	586	4095			24	766.683	711.687	567	1240
	27	25	766.683	2635.17	556	4095			26	766.683	717.787	580	1131
	27.5	27	766.683	2683.91	528	4095			28	766.683	715.171	583	1072
	28	29	766.683	3046.11	557	4095			30	766.683	710.867	584	1156
	28.5	31	766.683	3177.02	609	4095			32	766.683	715.51	584	1180
	29	33	766.683	3276.4	602	4095			34	766.683	713.756	576	1070
	29.5	35	766.683	3397.95	632	4095			36	766.683	716.882	586	1076
	30	37	766.683	3337.43	610	4095			38	766.683	718.536	582	1063
	30.5	39	766.683	3410.8	669	4095			40	766.683	722.452	583	1139
	31	41	766.683	3360.23	813	4095			42	766.683	721.947	585	1101
	31.5	43	766.683	3618.59	1188	4095			44	766.683	743.252	580	1227
	32	45	766.683	2554.33	1177	4095			46	766.683	753.673	566	1261
	32.5	47	766.683	1619.62	917	3013			48	766.683	769.469	583	1258
	33	49	766.683	1175.34	652	2850			50	766.683	780.594	590	1263
	33.5	51	766.683	960.351	596	2185			52	766.683	785.407	574	1415
	34	53	766.683	846.915	557	2143			54	766.683	802.398	574	1308
	34.5	55	766.683	764.316	512	1696			56	766.683	819.617	585	1398
	35	57	766.683	734.948	509	1541			58	766.683	844.727	592	1510
	35.5	59	766.683	712.937	510	1401			60	766.683	857.414	584	1806
	36	61	766.683	685.658	524	1098			62	766.683	873.196	604	1688
	36.5	63	766.683	670.3	509	1160			64	766.683	891.58	594	1757
	37	65	766.683	651.279	496	1208			66	766.683	913.409	612	1832
	37.5	67	766.683	637.92	497	1060			68	766.683	939.723	584	1960
	38	69	766.683	624.486	501	959			70	766.683	956.802	599	1999
	38.5	71	766.683	617.642	498	1051			72	766.683	980.146	601	2262
	39	73	766.683	598.999	492	1037			74	766.683	1010.25	638	2503
	39.5	75	766.683	594.934	484	1138			76	766.683	1038.09	586	2875
	40	77	766.683	585.744	478	1143			78	766.683	1069.54	602	2929
	40.5	79	766.683	585.24	485	1270			80	766.683	1084.2	637	2993
	41	81	766.683	585.673	487	1148			82	766.683	1100.81	635	3267
	41.5	83	766.683	580.463	482	1126			84	766.683	1150.16	635	3565
	42	85	766.683	577.277	480	1157			86	766.683	1145.59	616	3636
	42.5	87	766.683	577.47	480	1103			88	766.683	1172.5	623	3143
	43	89	766.683	568.588	472	1314			90	766.683	1214.78	641	3995
	43.5	91	766.683	568.996	471	1200			92	766.683	1240.57	594	3982

[truncated: 3 more sheets: Cell 11, Cell 12, Cell 13]
