# Supplementary material for: Cyclosporine-insensitive mode of cell death after prolonged myocardial ischemia: Evidence for sarcolemmal permeabilization as the pivotal step
Source: PLoS One. 2018 Jul 5;13(7):e0200301. doi: 10.1371/journal.pone.0200301 (PMC6033462; doi:10.1371/journal.pone.0200301)
Supplement: S2 Dataset — (XLSX) [file pone.0200301.s016.xlsx]

## Sheet: Cell 1 - outlier
		TMRM								YoPro
Time Repf	Image		Area	Mean	StDev	Min	Max				Area	Mean	StDev	Min	Max
23	20	1	595.193	694.062	223.847	287	1594			2	595.193	414.913	36.601	361	646
34	21	1	1285.79	635.209	207.318	278	1605			2	1285.79	459.928	66.747	345	850
34.5		3	1285.79	644.188	196.759	296	1670			4	1285.79	457.181	64.979	345	829
35		5	1285.79	650.627	190.453	290	1506			6	1285.79	457.629	66.375	349	855
35.5		7	1285.79	645.157	191.665	286	1365			8	1285.79	455.565	64.615	333	852
36		9	1285.79	649.752	183.077	288	1429			10	1285.79	456.689	65.94	345	945
36.5		11	1285.79	647.068	186.82	293	1440			12	1285.79	455.058	63.849	351	835
38	22	1	858.8	584.889	176.121	275	1586			2	858.8	485.219	79.344	301	901
38.5		3	858.8	547.817	159.442	277	1711			4	858.8	494.889	87.393	344	1012
39		5	858.8	538.649	155.612	261	1727			6	858.8	501.078	90.725	357	1002
39.5		7	858.8	533.567	154.712	255	1566			8	858.8	503.338	91.061	354	1048
40		9	858.8	575.605	181.389	266	2036			10	858.8	502.391	92.559	341	1085
40.5		11	858.8	587.792	187.293	297	1751			12	858.8	501.169	89.945	358	1038
41		13	858.8	637.062	215.74	307	2107			14	858.8	492.732	87.304	363	1036
41.5		15	858.8	643.928	218.618	288	2020			16	858.8	493.546	84.659	351	922
42		17	858.8	696.911	241.494	306	2185			18	858.8	494.886	86.469	360	1014
42.5		19	858.8	685.886	242.858	295	2316			20	858.8	490.973	83.987	358	947
43		21	858.8	708.158	248.077	293	2218			22	858.8	489.669	82.354	356	949
43.5		23	858.8	720.514	247.001	310	2238			24	858.8	487.601	80.04	335	961
44		25	858.8	730.021	254.414	297	2200			26	858.8	491.989	81.577	340	902
44.5		27	858.8	782.073	256.702	324	2083			28	858.8	486.47	78.139	351	928
45		29	858.8	789.187	249.508	328	1930			30	858.8	487.904	78.95	352	989
45.5		31	858.8	818.996	249.373	342	1832			32	858.8	491.772	80.059	352	908
46		33	858.8	812.243	247.202	321	1777			34	858.8	496.685	81.847	350	978
46.5	22	3	1820.15	742.167	229.739	285	1805			4	1820.15	519.771	99.933	332	1216
47		5	1820.15	737.868	222.341	282	1857			6	1820.15	515.887	94.349	358	1114
47.5		7	1820.15	743.558	218.712	279	1870			8	1820.15	523.218	99.366	348	1287
48		9	1820.15	749.651	216.865	262	1773			10	1820.15	522.97	98.332	351	1607
48.5		11	1820.15	757.511	200.267	267	1769			12	1820.15	531.173	101.417	348	1250
49		13	1820.15	758.676	198.477	297	1618			14	1820.15	531.145	102.263	354	1258
49.5		15	1820.15	763.836	196.463	293	1759			16	1820.15	540.724	106.96	345	1352
50		17	1820.15	761.634	204.942	299	1675			18	1820.15	548.335	109.654	339	1267
50.5		19	1820.15	758.909	212.654	273	1883			20	1820.15	559.655	119.338	353	1276
51		21	1820.15	750.044	223.159	273	1798			22	1820.15	561.374	121.5	353	1328
51.5		23	1820.15	764.583	201.584	295	1806			24	1820.15	567.694	123.001	349	1331
52		25	1820.15	761.405	207.826	294	1764			26	1820.15	570.078	131.963	354	1411
52.5		27	1820.15	764.862	204.696	313	1742			28	1820.15	581.65	138.556	344	1688
53		29	1820.15	768.948	220	300	1918			30	1820.15	592.883	149.56	351	1674
53.5		31	1820.15	766.92	216.331	261	1811			32	1820.15	593.246	158.619	343	2005
54		33	1820.15	760.858	211.334	279	1676			34	1820.15	604.93	168.446	360	1915
54.5		35	1820.15	770.903	205.432	275	1687			36	1820.15	610.879	178.135	354	2150
55		37	1820.15	767.358	205.529	289	1745			38	1820.15	622.175	197.139	359	2090
55.5		39	1820.15	770.57	211.22	272	1933			40	1820.15	633.284	204.852	350	2575
56		41	1612.54	780.549	212.041	289	1822			42	1612.54	655.724	226.397	354	2402
56.5		43	1559.05	792.962	210.157	272	1726			44	1559.05	665.131	241.22	360	2641
59.5	23	7	1574.5	803.403	224.775	289	1920			8	1574.5	682.465	228.181	356	2548
60		9	1574.5	808.32	226.327	317	1950			10	1574.5	700.956	248.373	351	2751
60.5		11	1574.5	816.34	222.059	335	2035			12	1574.5	703.127	254.147	349	2695
61		13	1574.5	820.027	226.072	333	1990			14	1574.5	716.897	286.072	368	2980
61.5		15	1525.06	825.603	228.256	324	1965			16	1525.06	730.744	290.002	360	2970
62		17	1525.06	816.737	227.733	312	1973			18	1525.06	764.27	331.631	367	3001
62.5		19	1495.71	811.176	224.243	300	1975			20	1495.71	811.75	371.214	366	3486
63		21	1495.71	783.586	262.749	234	1896			22	1495.71	855.346	455.697	367	4095
63.5		23	1309.54	803.105	298.441	237	2054			24	1309.54	979.821	597.115	374	4095
64		25	1214.72	772.243	331.353	242	2409			26	1214.72	1057.67	619.498	373	4095
64.5		27	1214.72	689.719	303.109	228	1904			28	1214.72	1057.51	663.343	358	4095
65		29	1214.72	583.984	238.634	239	1636			30	1214.72	1088.26	679.773	379	4095
65.5		31	1214.72	494.753	182.089	235	1298			32	1214.72	1103.33	719.316	377	4095
66		33	1214.72	428.366	139.825	234	1103			34	1214.72	1098.39	720.054	375	4095
66.5		35	1214.72	392.673	112.176	235	1035			36	1214.72	1099.4	744.237	374	4095
67		37	1214.72	382.553	111.026	222	1073			38	1214.72	1102.39	735.579	388	4095
67.5		39	1214.72	369.733	98.318	233	854			40	1214.72	1078.86	723.73	383	4095
69.5	23	41	1214.72	318.474	58.944	233	729			42	1214.72	1057.22	656.719	384	4095
70		43	1214.72	312.609	49.306	223	553			44	1214.72	1015.71	544.765	378	4095
70.5		45	1214.72	311.408	47.294	230	573			46	1214.72	1035.62	620.917	379	4095
71		47	1078.18	311.488	47.917	231	576			48	1078.18	1124.32	708.202	399	4095
71.5		49	1078.18	305.011	43.211	230	519			50	1078.18	1113.4	738.822	380	4095
72		51	1078.18	305.395	42.4	218	510			52	1078.18	1113.13	759.332	351	4095
72.5		53	1078.18	302.967	42.33	226	499			54	1078.18	1115.01	749.169	372	4095
73		55	1078.18	311.075	45.699	233	555			56	1078.18	1114.96	797.152	346	4095
73.5		57	1078.18	312.031	49.631	229	584			58	1078.18	1137.38	775.749	362	4095
74		59	1078.18	297.277	38.013	231	498			60	1078.18	1086.71	583.299	369	4095
74.5		61	1078.18	307.133	47.257	229	555			62	1078.18	1154.86	765.596	371	4095

## Sheet: Cell 2
		TMRM								YoPro
Repf Time	Image		Area	Mean	StDev	Min	Max				Area	Mean	StDev	Min	Max
38	22	1	2190.16	446.057	97.205	247	1126			2	2190.16	520.814	114.185	347	1560
38.5		3	2190.16	449.899	102.839	233	1141			4	2190.16	526.346	118.001	354	1744
39		5	2190.16	447.481	105.996	235	1285			6	2190.16	536.519	126.838	338	2056
39.5		7	2190.16	459.607	109.001	244	1398			8	2190.16	534.689	127.612	352	1795
40		9	2190.16	445.57	103.44	241	1652			10	2190.16	538.14	134.365	351	2078
40.5		11	2190.16	441.457	100.95	246	1233			12	2190.16	535.887	131.115	351	1838
41		13	2190.16	431.414	102.337	239	1364			14	2190.16	537.272	130.284	343	1698
41.5		15	2190.16	424.788	98.303	233	1009			16	2190.16	540.973	130.362	348	1811
42		17	2190.16	420.94	99.01	234	964			18	2190.16	565.73	177.571	345	2483
42.5		19	2190.16	416.119	98.929	237	1068			20	2190.16	583.047	203.129	348	2360
43		21	2190.16	408.541	94.661	238	929			22	2190.16	596.485	216.49	353	2776
43.5		23	2190.16	400.355	90.688	235	942			24	2190.16	607.809	228.294	333	3048
44		25	2190.16	397.563	89.981	236	906			26	2190.16	617.029	242.913	354	2826
44.5		27	2190.16	377.365	75.343	217	839			28	2190.16	625.565	255.652	350	3384
45		29	2190.16	362.683	68.284	232	849			30	2190.16	627.127	248.07	362	2857
45.5		31	2190.16	346.992	62.235	233	832			32	2190.16	666.38	303.541	345	3625
46		33	2190.16	329.774	55.488	233	888			34	2190.16	678.907	315.878	355	3516
46.5		35	2190.16	308.682	43.243	226	842			36	2190.16	691.887	328.126	354	3824
47		37	2190.16	295.512	34.152	221	572			38	2190.16	686.746	315.552	342	3546
47.5		39	2190.16	287.248	30.262	227	576			40	2190.16	707.231	349.914	350	3859
48		41	2190.16	281.097	28.017	224	559			42	2190.16	702.13	336.841	340	3721
48.5		43	2190.16	276.588	25.673	217	571			44	2190.16	719.732	356.268	341	3830
49		45	2190.16	273.7	24.137	226	468			46	2190.16	722.376	333.958	365	3364
49.5		47	2190.16	271.677	23.144	217	491			48	2190.16	763.535	397.101	356	3896
50		49	2190.16	270.721	23.074	217	562			50	2190.16	789.325	405.209	372	3794
50.5		51	2190.16	268.932	21.696	226	477			52	2190.16	843.927	482.775	365	4095
51		53	2190.16	267.929	21.617	225	450			54	2190.16	827.929	446.252	362	4095
51.5		55	2190.16	266.857	22.408	216	602			56	2190.16	850.978	472.31	357	4095
52		57	2190.16	265.704	21.173	214	515			58	2190.16	850.583	454.999	364	4086
52.5		59	2190.16	264.754	19.922	225	557			60	2190.16	890.225	499.428	355	4095
53		61	2190.16	264.747	20.937	225	514			62	2190.16	947.728	575.264	374	4095
53.5		63	2190.16	263.95	19.658	223	501			64	2190.16	954.409	571.477	378	4095
54		65	2190.16	263.594	19.056	222	509			66	2190.16	941.366	544.829	349	4095
54.5		67	2190.16	263.292	19.295	221	466			68	2190.16	964.976	560.566	360	4095
55		69	2190.16	263.763	19.806	222	475			70	2190.16	972.103	567.382	392	4095
55.5		71	2190.16	263.839	19.584	224	534			72	2190.16	972.374	562.729	379	4095
56		73	2190.16	263.227	19.488	224	530			74	2190.16	975.317	553.11	372	4095
56.5		75	2190.16	262.572	19.362	211	489			76	2190.16	954.345	525.792	368	4095

## Sheet: Cell 3
		TMRM								YoPro
Repf Time	Image		Area	Mean	StDev	Min	Max				Area	Mean	StDev	Min	Max
23	20	1	2218.74	656.38	179.716	295	1786			2	2218.74	464.256	86.588	340	1293
24	21	3	1833.86	674.324	184.673	257	1616			4	1833.86	488.989	112.204	343	1996
24.5		5	1833.86	694.854	181.322	277	1606			6	1833.86	509.748	149.052	320	1956
25		7	1833.86	665.494	165.346	283	1514			8	1833.86	498.78	108.24	344	2110
25.5		9	2026.59	641.007	154.529	273	1445			10	2026.59	494.091	86.236	337	1457
26		11	2026.59	615.003	148.028	283	1471			12	2026.59	509.042	98.118	337	1371
26.5		13	2026.59	615.49	147.377	279	1513			14	2026.59	533.608	100.876	343	1289
27		15	1880.98	580.302	137.926	269	1587			16	1880.98	558.107	123.293	361	1759
27.5		17	1880.98	535.934	156.08	274	1638			18	1880.98	573.661	142.899	359	1989
28		19	1880.98	466.871	150.937	262	1448			20	1880.98	587.361	160.785	363	1799
28.5		21	1845.83	400.888	116.647	250	1419			22	1845.83	602.641	195.449	339	2239
29		23	1777.66	356.057	67.868	245	1029			24	1777.66	610.888	211.401	343	2381
29.5		25	1777.66	331.496	60.643	234	1316			26	1777.66	625.361	250.774	334	2830
30		27	1777.66	318.161	56.52	236	1256			28	1777.66	641.905	281.555	347	2720
30.5		29	1777.66	314.738	56.648	229	1416			30	1777.66	669.399	304.728	367	2993
31		31	1777.66	306.409	49.963	233	1117			32	1777.66	681.704	341.812	352	3361
31.5		33	1769.74	309.05	54.577	227	1007			34	1769.74	705.431	371.262	361	4095
32		35	1500.54	300.551	48.282	231	953			36	1500.54	755.565	442.553	380	4014
32.5		37	1500.54	299.797	47.976	229	716			38	1500.54	786.589	472.326	371	4095
33		39	1500.54	297.425	46.246	226	687			40	1500.54	811.605	514.449	361	4095
33.5		41	1500.54	294.874	46.869	228	737			42	1500.54	825.032	532.598	359	4095
34		43	1242.72	283.957	29.316	233	696			44	1242.72	883.01	562.625	372	4095
34.5		45	1242.72	283.235	28.473	229	589			46	1242.72	907.465	584.758	355	4095
35		47	1242.72	285.386	32.483	225	627			48	1242.72	880.515	535.266	366	4095
35.5		49	1242.72	283.733	30.539	220	536			50	1242.72	933.861	592.867	391	4095
36		51	1242.72	281.092	27.418	228	535			52	1242.72	956.486	623.103	363	4095

## Sheet: Cell 4
		TMRM								YoPro
Repf Time	Image		Area	Mean	StDev	Min	Max				Area	Mean	StDev	Min	Max
4	17	1	792.754	668.011	152.629	335	1410			2	792.754	417.743	45.966	355	1168
4.5		3	792.754	702.71	166.117	349	1595			4	792.754	418.872	48.474	334	1159
5		5	792.754	670.547	145.029	325	1344			6	792.754	419.298	47.164	345	1204
5.5		7	792.754	598.163	139.319	292	1242			8	792.754	412.564	36.173	346	662
6		9	792.754	554.737	129.422	273	1196			10	792.754	417.021	43.393	352	1101
6.5		11	792.754	562.199	115.542	302	1023			12	792.754	418.314	41.436	358	811
8	18	1	1576.24	698.372	182.726	305	1760			2	1576.24	456.524	67.206	342	942
8.5		3	1576.24	669.669	170.364	272	1508			4	1576.24	485.507	84.198	356	968
9		5	2131.26	598.939	148.662	263	1383			6	2131.26	601.377	218.944	352	2587
9.5		7	2131.26	531.098	147.024	258	1458			8	2131.26	644.665	222.096	355	2574
10		9	2131.26	453.861	138.815	249	2103			10	2131.26	673.507	219.326	351	2381
10.5		11	2131.26	359.957	95.761	242	2338			12	2131.26	688.219	224.905	364	2329
11		13	2131.26	313.042	50.644	223	1130			14	2131.26	703.949	223.412	360	2143
11.5		15	2131.26	319.823	121.944	219	2243			16	2131.26	704.779	228.466	340	2550
12		17	2131.26	288.074	40.878	227	829			18	2131.26	728.232	227.379	374	2357
12.5		19	2131.26	309.995	128.713	230	2209			20	2131.26	725.173	222.312	356	2606
13		21	2131.26	276.651	31.089	229	747			22	2131.26	750.947	236.042	373	2576
13.5		23	2131.26	286.308	80.299	227	2177			24	2131.26	769.674	246.622	347	2963
14		25	2131.26	291.082	99.11	222	2391			26	2131.26	784.547	253.042	353	3203
14.5		27	2131.26	269.634	26.033	225	649			28	2131.26	774.014	259.048	353	2884
15		29	2131.26	274.729	53.223	223	2043			30	2131.26	796.854	261.086	368	3077
15.5		31	2137.06	271.147	38.251	215	968			32	2137.06	803.088	267.167	357	3023
16		33	2137.06	320.309	169.029	228	2172			34	2137.06	785.666	252.799	375	3170
16.5		35	2137.06	273.075	53.306	223	1203			36	2137.06	758.147	256.403	363	2873
17		37	2137.06	284.229	96.02	221	2142			38	2137.06	776.844	249.112	362	2838
18	19	1	2245.59	271.883	48.7	222	968			2	2245.59	791.649	220.467	359	2072
18.5		3	2245.59	267.466	34.695	226	975			4	2245.59	798.759	227.064	364	2356
19		5	2245.59	264.65	25.352	216	750			6	2245.59	805.763	230.528	367	2200
19.5		7	2245.59	275.869	64.489	223	1518			8	2245.59	814.284	234.363	358	2379
20		9	2245.59	271.425	51.455	214	1060			10	2245.59	830.437	240.302	382	2359
20.5		11	2245.59	298.624	120.004	221	1643			12	2245.59	844.102	253.909	381	2755
21		13	2245.59	274.143	61.985	219	1582			14	2245.59	850.615	261.557	366	2735
21.5		15	2245.59	264.066	26.722	214	724			16	2245.59	852.515	262.056	371	2981
22		17	2245.59	265.063	31.385	225	1058			18	2245.59	863.219	263.796	381	2810
22.5		19	2245.59	286.979	101.177	225	2120			20	2245.59	852.983	271.527	372	3318
23		21	2245.59	265.883	36.26	227	1023			22	2245.59	878.935	276.545	386	3443
23.5		23	2245.59	263.976	30.011	222	808			24	2245.59	880.79	277.736	385	3134
24		25	2245.59	262.541	26.449	214	855			26	2245.59	881.518	278.236	376	3364
24.5		27	2245.59	263.606	29.176	214	1001			28	2245.59	896.819	297.516	384	3477
25		29	2245.59	272.022	60.165	217	2001			30	2245.59	897.283	300.226	380	3592
25.5		31	2245.59	268.94	48.579	219	1118			32	2245.59	892.519	280.3	378	2924
26		33	2245.59	263.704	32.161	218	875			34	2245.59	894.516	281.732	379	3217
26.5		35	2245.59	267.613	48.578	218	1302			36	2245.59	899.974	294.204	371	3229
27		37	2245.59	262.086	27.075	210	747			38	2245.59	899.905	290.161	378	3347
27.5		39	2245.59	261.733	24.236	225	635			40	2245.59	893.319	286.158	366	3376
28		41	2245.59	263.889	37.595	213	1246			42	2245.59	891.986	283.429	366	3140
28.5		43	2245.59	261.555	26.214	204	859			44	2245.59	901.118	291.597	391	3628
29		45	2245.59	262.262	27.062	208	675			46	2245.59	907.586	297.96	357	3507
29.5		47	2245.59	264.237	36.217	216	731			48	2245.59	907.278	294.956	375	3770
30		49	2245.59	263.386	33.2	215	897			50	2245.59	910.273	299.647	368	3329
30.5		51	2245.59	264.024	33.721	224	772			52	2245.59	925.23	316.953	384	3868
31		53	2245.59	262.523	31.075	223	713			54	2245.59	918.201	306.657	383	3396
31.5		55	2245.59	261.88	28.046	216	699			56	2245.59	910.091	314.191	379	3821
32		57	2245.59	261.814	26.743	220	692			58	2245.59	924.764	315.944	386	4077
32.5		59	2245.59	261.295	24.203	213	666			60	2245.59	926.73	323.714	380	3796
33		61	2245.59	260.38	21.766	214	672			62	2245.59	920.932	318.951	381	3803
33.5		63	2245.59	259.576	20.855	220	604			64	2245.59	909.422	315.955	375	3655
34		65	2245.59	261.48	26.443	218	687			66	2245.59	924.438	324.522	382	3831
34.5		67	2245.59	261.921	28.786	221	699			68	2245.59	926.916	336.239	372	4095
35		69	2245.59	261.816	25.567	218	622			70	2245.59	918.095	332.354	360	4095
35.5		71	2245.59	263.888	33.928	215	753			72	2245.59	927.338	323.334	386	3986
36		73	2245.59	263.4	32.854	223	715			74	2245.59	923.299	331.577	362	4095
36.5		75	2245.59	262.541	29.701	224	649			76	2245.59	918.96	340.845	375	4095
37		77	2245.59	264.865	37.822	213	726			78	2245.59	924.755	338.986	386	4095
37.5		79	2245.59	271.763	64.18	219	2233			80	2245.59	938.731	348.158	365	4095
38		81	2245.59	261.509	25.543	212	614			82	2245.59	930.177	349.408	368	4095

## Sheet: Cell 5
		TMRM								YoPro
Repf Time	Image		Area	Mean	StDev	Min	Max				Area	Mean	StDev	Min	Max
79	21	1	1577.2	1543.28	586.804	338	3981			2	1577.2	632.353	135.287	361	1381
79.5		4	1752.36	1397.04	609.237	261	3758			3	1752.36	574.05	127.377	352	1550
80		5	1752.36	1493.59	598.553	292	4025			6	1752.36	588.368	130.939	358	1708
80.5		7	1752.36	1583.7	591.715	301	4095			8	1752.36	657.249	171.896	360	1511
81		9	1752.36	1593.36	621.906	306	4012			10	1752.36	686.647	205.906	370	2144
81.5		11	1752.36	1567.79	654.221	317	4095			12	1752.36	706.784	224.687	351	2205
82		13	1752.36	1524.12	677.429	300	4069			14	1752.36	718.01	258.117	365	3098
82.5		15	1752.36	1531.84	675.755	317	4095			16	1752.36	757.811	286.385	364	3717
83		17	1752.36	1492.83	685.797	309	4043			18	1752.36	777.382	318.634	368	3888
83.5		19	1752.36	1439.98	687.173	257	4016			20	1752.36	788.31	340.087	355	4095
84		21	1653.87	1486.76	655.532	282	4095			22	1653.87	835.211	335.674	366	4095
84.5		23	1653.87	1463.05	661.482	293	4073			24	1653.87	853.773	356.75	355	4095
85		25	1653.87	1402.69	655.152	296	3946			26	1653.87	896.545	355.814	373	4095
85.5		27	1653.87	1345.7	676.765	277	3983			28	1653.87	929.217	394.404	352	4095
86		29	1653.87	1260.98	671.982	263	4062			30	1653.87	951.912	400.6	353	4095
86.5		31	1653.87	1132.08	637.921	251	4095			32	1653.87	980.556	422.884	347	4095
87		33	1715.67	982.697	614.572	246	4095			34	1715.67	980.907	420.345	329	4095
87.5		35	1715.67	849.773	601.484	239	4095			36	1715.67	966.853	430.228	365	4095
88		37	1715.67	720.74	562.309	235	3573			38	1715.67	988.655	432.298	354	4095
88.5		39	1715.67	589.168	481.06	232	3543			40	1715.67	1029.46	440.414	366	4095
89		41	1715.67	479.243	314.599	231	2416			42	1715.67	1039.19	467.28	359	4095
89.5		43	1715.67	422.73	250.829	227	2505			44	1715.67	1045	501.808	359	4095
90		45	1715.67	343.126	179.603	227	2324			46	1715.67	1084.62	462.404	374	4095
90.5		47	1715.67	333.648	176.304	219	2266			48	1715.67	1094.43	477.7	375	4095
91		49	1715.67	326.212	173.785	224	2466			50	1715.67	1117.61	498.919	360	4095
91.5		51	1715.67	339.884	203.11	220	2483			52	1715.67	1134.71	508.101	369	4095
92		53	1694.43	335.564	193.756	211	2169			54	1694.43	1146.51	536.796	357	4095
92.5		55	1694.43	346.065	213.811	223	2098			56	1694.43	1148.25	544.837	374	4095
93		57	1694.43	328.037	167.35	224	1858			58	1694.43	1192.96	604.419	360	4095
93.5		59	1588.4	335.804	190.16	227	2349			60	1588.4	1188.44	596.004	371	4095
94		61	1588.4	336.647	193.516	215	2464			62	1588.4	1204.63	624.247	370	4095
94.5		63	1588.4	325.196	162.842	219	2048			64	1588.4	1215.67	638.722	323	4095
95		65	1588.4	326.102	166.746	226	2028			66	1588.4	1206	681.931	361	4095
95.5		67	1588.4	328.507	169.947	227	2091			68	1588.4	1230.1	718.563	354	4095
96		69	1588.4	326.671	164.862	220	2028			70	1588.4	1190.27	699.028	360	4095
96.5		71	1588.4	285.347	79.799	222	1139			72	1588.4	1243.47	694.076	335	4095
97		73	1446.08	319.739	164.984	221	2043			74	1446.08	1246.83	720.733	371	4095
97.5		75	1446.08	291.074	94.818	216	1323			76	1446.08	1268.07	731.14	377	4095
98		77	1446.08	297.274	109.609	214	1351			78	1446.08	1260.15	755.453	368	4095
98.5		79	1431.59	293.547	98.034	220	1391			80	1431.59	1245.04	733.907	369	4095
99		81	1357.24	273.165	54.934	227	812			82	1357.24	1298.26	765.504	376	4095
99.5		83	1357.24	287.514	85.352	226	1451			84	1357.24	1263	754.231	348	4095
100.5		85	1357.24	295.914	107.299	217	1491			86	1357.24	1265.6	753.686	373	4095
101		87	1357.24	296.292	113.943	221	1496			88	1357.24	1274.28	779.099	372	4095
101.5		89	1357.24	310.269	134.565	222	1702			90	1357.24	1246.54	798.006	381	4095
102		91	1357.24	310.465	138.671	227	2271			92	1357.24	1194.35	821.312	365	4095
102.5		93	1350.48	294.562	100.54	223	1384			94	1350.48	1202.58	827.556	367	4095
103		95	1350.48	299.827	106.242	226	1360			96	1350.48	1182.86	840.372	369	4095
103.5		97	1350.48	307.793	122.744	219	1584			98	1350.48	1147.2	820.226	368	4095
104		99	1298.15	277.884	61.789	214	987			100	1298.15	1215.08	834.488	366	4095

## Sheet: Cell 6
		TMRM							YoPro
Repf Time	Image		Area	Mean	StDev	Min	Max			Area	Mean	StDev	Min	Max
68	25	1	1785	2328.68	767.199	530	4095		2	1785	460.579	80.426	339	1992
68.5		3	1785	2310.08	783.183	506	4095		4	1785	459.381	80.291	335	2268
69		5	1785	2356.93	781.45	618	4095		6	1785	458.128	73.612	347	1877
69.5		7	1785	2404.82	786.751	595	4095		8	1785	461.625	77.265	351	1756
70		9	1785	2477.95	825.989	584	4095		10	1785	464.112	108.462	355	3066
70.5		11	1785	2438.83	800.428	637	4095		12	1785	462.393	103.191	349	2933
71		13	1785	2413.79	802	630	4095		14	1785	461.523	92.415	333	3036
71.5		15	1785	2438.16	801.268	494	4095		16	1785	462.465	86.719	359	2237
72		17	1785	2446.58	806.519	542	4095		18	1785	464.347	89.541	349	2815
72.5		19	1785	2409.7	813.752	431	4095		20	1785	465.887	83.35	347	1652
73		21	1785	2409.36	825.685	309	4095		22	1785	471.39	89.391	358	1337
73.5		23	1785	2380.08	816.837	442	4095		24	1785	465.104	80.26	347	1385
74		25	1785	2300.95	864.103	262	4095		26	1785	479.361	98.401	344	1532
74.5		27	1785	2289.67	893.202	243	4095		28	1785	489.058	114.929	337	1556
75		29	1785	2380.77	933.852	249	4095		30	1785	493.037	114.94	343	2083
75.5		31	1785	2460.39	847.337	322	4095		32	1785	477.669	94.034	348	1405
76		33	1785	2436.22	890.203	263	4095		34	1785	482.582	98.689	341	1352
76.5		35	1785	2412.5	885.942	247	4095		36	1785	480.884	103.066	354	1404
77		37	1785	2390.03	877.931	257	4095		38	1785	482.111	101.122	342	1366
77.5		39	1785	2352.25	907.518	245	4095		40	1785	485.209	104.819	344	1369
78		41	1785	2334.88	950.175	242	4095		42	1785	490.793	113.954	337	1546
78.5		43	1785	2384.36	875.163	262	4095		44	1785	482.347	98.51	340	1403
79		45	1785	2305.59	880.087	247	4095		46	1785	485.483	105.312	337	1628
79.5		47	1785	2396.95	887.028	298	4095		48	1785	480.335	93	358	1473
80		49	1785	2322.92	898.915	239	4095		50	1785	488.92	103.511	344	1548
80.5		51	1785	2257.8	902.686	241	4095		52	1785	491.714	110.737	346	1480
81		53	1785	2354	901.093	251	4095		54	1785	490.285	101.36	346	1322
81.5		55	1785	2356.72	909.209	242	4095		56	1785	487.343	98.649	349	1472
82		57	1785	2459.26	888.941	396	4095		58	1785	479.829	88.471	348	1371
82.5		59	1785	2458.62	914.661	346	4095		60	1785	480.436	89.32	352	1398
83		61	1785	2472.46	873.865	347	4095		62	1785	476.009	101.578	333	2575
84		63	1785	2250.51	914.569	237	4095		64	1785	496.323	113.241	350	1548
84.5		65	1785	2395.49	908.949	282	4095		66	1785	486.257	96.694	342	1448
85		67	1785	2428.66	908.318	238	4095		68	1785	492.549	106.109	350	1676
85.5		69	1785	2449	936.185	243	4095		70	1785	495.812	112.314	356	1460
86		71	1785	2479.02	970.507	248	4095		72	1785	494.108	104.554	349	1476
86.5		73	1785	2453.19	988.297	260	4095		74	1785	496.538	107.513	355	1539
87		75	1785	2489.8	956.803	314	4095		76	1785	491.988	101.648	347	1862
87.5		77	1785	2482.1	978.271	300	4095		78	1785	496.702	105.555	354	1574
88		79	1785	2459.97	996.447	259	4095		80	1785	499.608	104.911	340	1435
88.5		81	1785	2442.42	1022.58	250	4095		82	1785	502.509	109.454	358	1408
89		83	1785	2426.72	1041.66	248	4095		84	1785	509.304	113.589	353	1441
89.5		85	1784.81	2419.49	1028.5	262	4095		86	1784.81	506.377	107.427	352	1509
90		87	1781.52	2432.64	978.072	313	4095		88	1781.52	502.352	101.844	339	1595
90.5		89	1781.52	2425.99	972.345	323	4095		90	1781.52	505.89	105.172	357	1745
91		91	1781.52	2394.57	974.266	280	4095		92	1781.52	509.307	106.814	338	1595
91.5		93	1781.52	2356.65	970.332	297	4095		94	1781.52	511.334	111.528	345	1552
92		95	1781.52	2342.82	974.397	256	4095		96	1781.52	518.063	117.267	355	1564
92.5		97	1774.76	2347.04	973.166	248	4095		98	1774.76	518.772	110.34	350	1763
93		99	2154.24	2131.98	989.658	265	4095		100	2154.24	528.256	132.634	357	1952
93.5		101	2064.64	1957.99	893.63	435	4095		102	2064.64	518.493	141.523	344	2835
94		103	2064.64	2007.35	905.641	324	4095		104	2064.64	527.321	137	344	2476
94.5		105	2064.64	2072.3	983.252	247	4095		106	2064.64	540.194	141.396	354	1786
95		107	2046.68	2133.89	1015.88	259	4095		108	2046.68	555.361	148.667	352	1639
95.5		109	1841	2328.35	971.122	247	4095		110	1841	553.016	130.96	354	1643
96		111	1841	2258.39	980.074	252	4095		112	1841	568.772	127.22	358	1590
96.5		113	1841	2193.64	977.167	249	4095		114	1841	589.688	128.044	356	1632
97		115	1841	2035.61	970.726	242	4095		116	1841	622.238	143.084	332	1725
97.5		117	1841	1914.05	993.048	262	4095		118	1841	650.967	149.626	339	2100
98	26	1	1693.46	1341.76	753.687	312	4095		2	1693.46	724.424	246.7	378	3252
98.5		3	1693.46	982.695	497.129	282	4028		4	1693.46	757.841	273.924	361	3589
99		5	1693.46	707.841	282.953	259	3386		6	1693.46	780.967	332.974	380	4095
99.5		7	1693.46	522.363	173.358	251	2353		8	1693.46	795.645	391.838	379	4095
100		9	1693.46	433.582	117.711	241	1727		10	1693.46	820.491	422.919	369	4095
100.5		11	1693.46	395.805	87.561	243	1171		12	1693.46	873.428	398.212	389	4095
101		13	1693.46	368.393	71.298	239	962		14	1693.46	898.034	405.902	388	4095
101.5		15	1693.46	349.097	61.321	233	858		16	1693.46	919.552	453.998	388	4095
102		17	1693.46	337.292	55.357	236	641		18	1693.46	964.093	451.719	393	4095
102.5		19	1693.46	329.007	52.237	238	771		20	1693.46	981.398	485.808	399	4095
103		21	1693.46	321.914	51.076	228	662		22	1693.46	988.188	523.751	375	4095
103.5		23	1693.46	318.533	49.783	235	639		24	1693.46	979.663	561.131	384	4095
105		25	1693.46	318.339	44.494	233	562		26	1693.46	1125.69	508.357	403	4095
105.5		27	1693.46	315.123	44.032	232	553		28	1693.46	1147.06	531.155	414	4095
106		29	1693.46	312.622	44.201	229	554		30	1693.46	1151.86	556.696	425	4095
106.5		31	1693.46	313.339	44.279	229	588		32	1693.46	1169.54	558.64	425	4095
107		33	1693.46	311.665	44.059	231	594		34	1693.46	1179.12	566.744	407	4095
107.5		35	1693.46	311.215	43.643	226	682		36	1693.46	1190.31	573.797	391	4095
108		37	1693.46	308.432	43.506	230	585		38	1693.46	1208.31	581.322	375	4095
108.5		39	1693.46	308.083	44.376	231	667		40	1693.46	1171.66	596.998	385	4095
109		41	1693.46	306.826	44.48	223	746		42	1693.46	1184.08	589.131	395	4095
109.5		43	1693.46	307.062	43.22	231	571		44	1693.46	1173.4	597.959	382	4095
110		45	1693.46	307.138	43.438	231	688		46	1693.46	1159.24	608.24	384	4095
110.5		47	1693.46	306.414	42.469	230	633		48	1693.46	1198.13	591.018	404	4095
111		49	1693.46	305.478	43.368	224	660		50	1693.46	1169.92	603.428	379	4095
111.5		51	1693.46	305.927	42.658	229	581		52	1693.46	1145.94	612.218	379	4095
112		53	1693.46	306.062	42.238	230	677		54	1693.46	1122.4	617.503	386	4095
112.5		55	1693.46	306.277	42.569	231	682		56	1693.46	1128.94	620.159	390	4095
113		57	1693.46	304.856	41.313	231	578		58	1693.46	1116.58	625.296	372	4095
113.5		59	1693.46	304.433	42.056	209	738		60	1693.46	1118.14	621.949	379	4095
114		61	1693.46	304.367	41.97	225	651		62	1693.46	1101.5	624.261	380	4095
114.5		63	1693.46	302.025	40.406	230	739		64	1693.46	1148.84	610.801	386	4095
115		65	1693.46	301.983	41.403	228	745		66	1693.46	1130.23	617.094	384	4095
115.5		67	1693.46	302.073	39.909	216	653		68	1693.46	1136.64	623.254	378	4095
116		69	1693.46	299.212	38.59	230	621		70	1693.46	1180.44	605.578	395	4095
116.5		71	1693.46	298.419	38.262	232	612		72	1693.46	1141.72	609.049	395	4095
117		73	1693.46	298.869	38.098	229	562		74	1693.46	1157.3	613.905	404	4095
117.5		75	1693.46	297.821	38.289	230	676		76	1693.46	1104.99	613.231	389	4095
118		77	1693.46	298.536	38.595	231	591		78	1693.46	1095.75	614.972	376	4095
118.5		79	1693.46	298.183	39.073	219	554		80	1693.46	1071.8	618.552	380	4095
119		81	1693.46	297.988	37.047	232	566		82	1693.46	1054.12	621.491	369	4095
119.5		83	1693.46	297.806	36.368	232	608		84	1693.46	1060.27	617.079	376	4095
120		85	1693.46	297.362	35.888	228	530		86	1693.46	1046.49	623.055	375	4095
120.5		87	1693.46	297.255	36.568	215	634		88	1693.46	1071.41	614.641	367	4095
121		89	1693.46	296.361	37.206	221	709		90	1693.46	1037.49	610.68	378	4095
121.5		91	1693.46	296.756	36.354	228	865		92	1693.46	1049.89	626.818	362	4095
122		93	1693.46	297.771	35.812	228	616		94	1693.46	1064.01	614.789	376	4095
122.5		95	1693.46	297.381	36.147	229	649		96	1693.46	1041.19	614.724	361	4095
123		97	1693.46	297.383	38.77	227	1022		98	1693.46	1020.79	623.64	373	4095
124		99	1693.46	303.692	35.969	226	547		100	1693.46	1215.93	581.181	428	4095
124.5		101	1693.46	295.848	33.765	226	489		102	1693.46	1154.67	599.985	374	4095
125		103	1693.46	293.548	33.003	219	540		104	1693.46	1121.22	596.183	420	4095
125.5		105	1693.46	292.662	34.023	227	698		106	1693.46	1101.87	593.905	414	4095
126		107	1693.46	292.809	35.359	231	760		108	1693.46	1053.41	578.935	391	4095
126.5		109	1693.46	293.203	34.802	227	633		110	1693.46	1050.2	580.676	384	4095
127		111	1693.46	294.307	34.503	218	589		112	1693.46	1053.65	593.553	406	4095
127.5		113	1693.46	293.404	35.202	221	628		114	1693.46	1027.09	580.759	396	4095

## Sheet: Cell 7
		TMRM								YoPro
Repf Time	Image		Area	Mean	StDev	Min	Max				Area	Mean	StDev	Min	Max
19.5	25	1	1097.69	2644.2	1023.46	542	4095			2	1097.69	444.134	60.661	347	973
20		3	1097.69	2696.12	1007.07	690	4095			4	1097.69	454.942	72.581	357	1081
20.5		5	1097.69	2771.31	1028.04	484	4095			6	1097.69	475.761	103.952	346	1540
21		7	1097.69	2761.93	1002.53	854	4095			8	1097.69	471.668	101.55	341	1436
21.5		9	1097.69	2762.07	1009.12	707	4095			10	1097.69	475.827	103.076	340	1438
22		11	1097.69	2746.83	1002.95	790	4095			12	1097.69	478.91	110.121	350	1564
22.5		13	1097.69	2722.11	1008.06	733	4095			14	1097.69	471.3	100.722	348	1406
23		15	1097.69	2752.06	1037.92	734	4095			16	1097.69	469.906	99.069	348	1389
23.5		17	1097.69	2723.92	1055.59	480	4095			18	1097.69	465.84	90.341	345	1324
24		19	1097.69	2755.62	991.239	784	4095			20	1097.69	477.535	106.481	332	1424
24.5		21	1097.69	2683.71	994.591	781	4095			22	1097.69	483.327	120.421	340	1564
25		23	1097.69	2696.91	1023.08	676	4095			24	1097.69	485.588	116.915	350	1762
25.5		25	1097.69	2618.62	1007.82	717	4095			26	1097.69	484.983	116.086	325	1501
26		27	1097.69	2708.02	1002.94	736	4095			28	1097.69	498.374	125.671	340	1875
26.5		29	1097.69	2750.82	1034.45	408	4095			30	1097.69	535.433	170.98	346	2106
27		31	1097.69	2826.71	1015.34	558	4095			32	1097.69	580.1	232.486	361	3057
27.5		33	1097.69	3015.72	933.098	761	4095			34	1097.69	692.728	331.225	366	3406
28		35	1097.69	2918.3	907.029	733	4095			36	1097.69	818.534	490.936	369	3985
28.5		37	1598.25	2863.11	909.137	543	4095			38	1598.25	866.886	543.28	363	4095
29		39	1657.15	2227.37	892.293	405	4095			40	1657.15	876.239	559.141	369	4095
29.5		41	1657.15	961.898	335.88	426	3021			42	1657.15	903.648	541.98	355	4095
30		43	1479.87	459.716	107.808	277	1890			44	1479.87	955.625	601.773	367	4095
30.5		45	1479.87	372.514	83.754	240	1937			46	1479.87	972.783	620.906	373	4095
31		47	1479.87	343.338	76.573	240	1873			48	1479.87	979.832	639.365	367	4095
31.5		49	1479.87	334.47	81.898	239	1897			50	1479.87	985.401	653.139	358	4095
32		51	1479.87	324.603	68.473	237	1769			52	1479.87	1006.93	655.794	362	4095
32.5		53	1479.87	321.957	66.89	232	1716			54	1479.87	1014.3	665.533	377	4095
33		55	1479.87	318.99	61.608	236	1604			56	1479.87	1029.26	687.34	348	4095
34.5	26	1	1479.87	316.946	47.455	232	852			2	1479.87	1052.93	621.57	406	4095
35		3	1479.87	312.724	43.502	230	810			4	1479.87	1060.8	627.786	387	4095
35.5		5	1479.87	314.149	48.213	239	879			6	1479.87	1049.54	653.169	392	4095
36		7	1479.87	310.692	43.826	233	958			8	1479.87	1050.44	654.979	386	4095
36.5		9	1479.87	309.86	41.566	236	939			10	1479.87	1050.64	657.662	406	4095
37		11	1504.2	307.795	40.15	237	904			12	1504.2	1048.04	655.123	374	4095
37.5		13	1504.2	308.933	40.8	230	908			14	1504.2	1044.28	662.061	401	4095
38		15	1504.2	308.754	43.041	235	1035			16	1504.2	1051.48	663.045	388	4095
38.5		17	1504.2	308.679	41.395	238	923			18	1504.2	1047.28	669.224	361	4095
39		19	1504.2	307.128	37.619	235	777			20	1504.2	1058.07	659.22	375	4095
39.5		21	1504.2	307.029	37.719	235	815			22	1504.2	1051.78	673.516	377	4095
40		23	1504.2	305.833	36.338	239	821			24	1504.2	1059.29	673.638	385	4095
40.5		25	1504.2	305.683	35.135	237	657			26	1504.2	1060.89	670.34	393	4095
41		27	1504.2	306.536	36.524	233	782			28	1504.2	1065.57	663.468	379	4095
41.5		29	1504.2	307.335	40.256	228	1081			30	1504.2	1069.65	669.768	399	4095
42		31	1504.2	305.864	36.646	237	683			32	1504.2	1065.92	673.44	356	4095
42.5		33	1504.2	307.699	42.185	230	728			34	1504.2	1041.19	675.553	385	4095
43		35	1504.2	305.085	34.933	230	656			36	1504.2	1061.59	671.855	401	4095
43.5		37	1504.2	306.643	41.036	227	756			38	1504.2	1047.56	672.937	376	4095
44		39	1504.2	305.149	35.446	229	782			40	1504.2	1049.51	680.627	391	4095
44.5		41	1504.2	304.77	34.255	234	667			42	1504.2	1050.13	668.1	385	4095
45		43	1504.2	305.71	36.871	232	790			44	1504.2	1026.91	678.592	370	4095
45.5		45	1504.2	305.705	35.013	233	686			46	1504.2	1041.68	682.773	397	4095
46		47	1504.2	306.056	37.112	228	781			48	1504.2	1038.71	691.561	391	4095
46.5		49	1504.2	305.462	35.14	234	839			50	1504.2	1043.77	687.483	384	4095
47		51	1504.2	305.334	36.932	235	733			52	1504.2	1023.4	687.4	359	4095
47.5		53	1504.2	304.424	35.5	232	709			54	1504.2	1028.51	689.514	373	4095
48		55	1504.2	304.451	36.344	235	760			56	1504.2	1006.09	679.893	354	4095
48.5		57	1504.2	303.384	34.191	234	657			58	1504.2	975.85	668.802	382	4095
49		59	1504.2	304.643	39.712	227	797			60	1504.2	958.025	666.583	323	4095
49.5		61	1504.2	303.488	34.106	231	676			62	1504.2	959.484	655.85	393	4095
50		63	1504.2	304.404	37.215	236	738			64	1504.2	938.662	645.821	364	4095
50.5		65	1504.2	304.496	36.024	237	643			66	1504.2	930.972	638.552	383	4095
51		67	1504.2	304.242	34.863	236	597			68	1504.2	910.883	613.223	369	4095
51.5		69	1504.2	304.435	35.431	236	680			70	1504.2	902.425	612.574	383	4095
52		71	1504.2	304.544	38.237	235	769			72	1504.2	889.996	602.955	374	4095
52.5		73	1504.2	305.414	40.944	237	794			74	1504.2	883.729	599.406	370	4095

## Sheet: Cell 8
		TMRM								YoPro
Repf Time	Image		Area	Mean	StDev	Min	Max				Area	Mean	StDev	Min	Max
57.75	27	1	2071.97	1371.51	666.725	401	4095			2	2071.97	446.221	58.621	342	997
58.25		3	2071.97	1349.32	670.3	398	4095			4	2071.97	444.336	57.818	344	905
58.75		5	2071.97	1323.29	665.642	369	4095			6	2071.97	444.45	57.435	331	918
59.25		7	2071.97	1310.38	664.65	361	4095			8	2071.97	442.301	56.449	349	905
59.75		9	2071.97	1347.61	667.144	366	4095			10	2071.97	443.902	57.714	339	1021
60.25		11	2071.97	1287.62	658.472	350	4095			12	2071.97	443.108	57.725	346	895
60.75		13	2071.97	1323.94	659.328	368	4095			14	2071.97	443.868	58.422	339	932
61.25		15	2071.97	1274.07	646.629	345	4095			16	2071.97	443.796	57.264	350	888
61.75		17	2071.97	1267.14	641.547	392	4095			18	2071.97	442.581	56.306	352	939
62.25		19	2071.97	1216.38	630.705	375	4095			20	2071.97	442.885	56.746	346	972
62.75		21	2071.97	1207.91	632.64	359	4095			22	2071.97	442.361	54.792	350	910
63.25		23	2071.97	1163.3	621.806	381	4095			24	2071.97	442.075	57.327	343	1011
63.75		25	2071.97	1166.91	623.051	369	4095			26	2071.97	442.733	58.039	333	1033
64.25		27	2071.97	1278.82	622.396	362	4095			28	2071.97	448.095	61.088	346	1072
64.75		29	2071.97	1265.19	622.059	390	4095			30	2071.97	447.037	60.53	338	1104
65.25		31	2071.97	1298.39	626.131	374	4095			32	2071.97	447.667	59.547	349	951
65.75		33	2071.97	1279.62	635.985	398	4095			34	2071.97	448.274	61.232	342	909
66.25		35	2071.97	1252.4	629.019	386	4095			36	2071.97	449.789	63.357	328	1104
66.75		37	2071.97	1231.1	617.497	373	4095			38	2071.97	451.427	63.236	354	969
67.25		39	2071.97	1250.63	618.781	385	4095			40	2071.97	451.631	64.838	337	1008
67.75		41	2071.97	1205.96	607.692	397	4095			42	2071.97	451.376	64.059	347	939
68.25		43	2071.97	1239.86	613.348	381	4095			44	2071.97	453.457	65.399	326	1067
68.75		45	2071.97	1223.65	606.362	390	4095			46	2071.97	454.003	64.813	351	1008
69.25		47	2071.97	1280.22	614.3	372	4095			48	2071.97	456.444	65.11	333	1098
69.75		49	2071.97	1267.93	608.834	403	4095			50	2071.97	456.899	65.77	346	1043
70.25		51	2071.97	1239.79	591.582	366	4095			52	2071.97	456.485	65.133	346	1146
70.75		53	2071.97	1252.36	598.294	369	4095			54	2071.97	458.127	66.897	339	1149
71.25		55	2071.97	1255.22	605.25	379	4095			56	2071.97	457.153	65.614	335	935
71.75		57	2071.97	1270.66	605.508	387	4095			58	2071.97	459.138	65.62	343	1086
72.25		59	2071.97	1291.61	609.558	396	4095			60	2071.97	459.012	66.426	334	1158
72.75		61	2071.97	1362.35	625.282	327	4095			62	2071.97	460.866	64.734	351	892
73.25		63	2072.94	1428.62	615.421	339	4095			64	2072.94	467.748	68.857	355	1112
78.75	28	1	1995.69	1510.31	670.807	336	4087			2	1995.69	529.421	145.564	342	2311
79.25		3	1995.69	1515.39	667.471	382	4095			4	1995.69	533.938	140.77	350	1977
79.75		5	1972.33	1499.83	664.032	390	4095			6	1972.33	535.445	145.546	353	1919
80.25		7	1911.49	1487.34	655.712	390	4095			8	1911.49	546.761	154.171	357	2203
80.75		9	1911.49	1466.66	645.716	385	4021			10	1911.49	549.418	154.66	356	2189
81.25		11	1894.11	1462.05	647.086	335	4095			12	1894.11	559.698	166.232	362	2333
81.75		13	1827.87	1486.73	659.084	364	4095			14	1827.87	560.173	168.206	364	1924
82.25		15	1827.87	1436.97	644.623	346	4095			16	1827.87	561.65	168.615	345	2419
82.75		17	1703.31	1472.7	663.494	407	4095			18	1703.31	554.764	156.623	356	1666
83.25		19	1703.31	1446.02	650.724	360	4095			20	1703.31	555.586	153.275	355	1745
83.75		21	1703.31	1443.65	652.995	386	4095			22	1703.31	549.461	151.146	339	1830
84.25		23	1563.11	1513.02	654.197	352	4095			24	1563.11	551.052	137.524	350	1565
84.75		25	1563.11	1527.1	671.329	389	4095			26	1563.11	546.842	136.379	348	1634
85.25		27	1521.97	1566.3	670.098	367	4095			28	1521.97	553.132	135.319	347	1668
85.75		29	1511.93	1627.84	697.416	334	4095			30	1511.93	549.625	136.373	344	1540
86.25		31	1511.93	1639.21	718.185	415	4095			32	1511.93	558.001	140.488	354	1465
86.75		33	2142.27	1261.21	619.401	388	4095			34	2142.27	541.903	159.234	346	2336
87.25		35	2142.27	1133.19	563.095	318	4095			36	2142.27	530.887	154.818	352	2369
87.75		37	2142.27	1157.96	578.455	306	4095			38	2142.27	539.637	159.312	351	2219
88.25		39	2142.27	1195.41	593.967	325	4095			40	2142.27	555.683	171.761	346	2182
88.75		41	2142.27	1471.27	687.216	356	4095			42	2142.27	582.441	184.705	348	1980
89.25		43	2142.27	1377.81	674.551	338	4095			44	2142.27	578.795	198.215	331	2648
89.75		45	2053.43	1384.03	661.081	317	4095			46	2053.43	633.921	237.382	356	2857
90.25		47	2040.69	1487.51	642.178	501	4095			48	2040.69	722.932	330.796	358	3675
90.75		49	2040.69	969.432	542.085	337	4095			50	2040.69	756.528	418.992	307	4095
91.25		51	1926.17	597.856	281.969	273	2408			52	1926.17	782.033	454.703	351	3821
91.75		53	1926.17	474.196	207.47	252	4095			54	1926.17	802.656	486.939	363	4095
92.25		55	1658.51	399.019	97.223	251	1173			56	1658.51	806.879	511.262	362	4095
92.75		57	1658.51	381.08	89.367	244	1234			58	1658.51	806.536	505.197	355	4095
93.25		59	1658.51	375.997	88.276	238	969			60	1658.51	814.208	505.248	370	4095
93.75		61	1742.71	380.861	74.713	223	1549			62	1742.71	892.702	425.082	352	3891
94.75		63	1742.71	377.614	67.818	237	977			64	1742.71	937.384	512.633	375	4095
95.25		65	1416.53	370.094	78.491	242	892			66	1416.53	931.842	673.323	358	4095
95.75		67	1416.53	384.801	104.8	251	1329			68	1416.53	933.651	677.561	365	4095
96.25		69	1371.14	360.327	64.353	244	816			70	1371.14	945.72	665.401	326	4095
96.75		71	1371.14	367.068	76.741	244	975			72	1371.14	939.317	683.515	355	4095
97.25		73	1371.14	366.065	73.671	246	911			74	1371.14	923.068	670.623	358	4095
97.75		75	1371.14	359.474	63.924	244	954			76	1371.14	971.12	699.819	349	4095
98.25		77	1341.02	358.929	64.377	236	923			78	1341.02	969.216	713.012	345	4095
98.75		79	1341.02	361.442	69.443	232	1010			80	1341.02	955.374	712.35	361	4095
99.25		81	1341.02	362.135	72.445	233	988			82	1341.02	954.423	704.424	365	4095
99.75		83	1341.02	362.952	52.602	245	627			84	1341.02	1167.98	724.563	417	4095
100.25		85	1341.02	356.427	54.769	239	839			86	1341.02	1109.57	801.415	368	4095
100.75		87	1341.02	357.612	66.9	247	920			88	1341.02	1000.14	734.6	351	4095
101.25		89	1341.02	346.492	53.271	241	770			90	1341.02	1023.43	730.552	359	4095
101.75		91	1341.02	345.782	54.863	243	724			92	1341.02	1008.47	738.624	354	4095
102.25		93	1341.02	340.595	51.499	239	767			94	1341.02	1059.4	754.574	388	4095
102.75		95	1341.02	336.438	45.985	244	624			96	1341.02	1060.42	758.231	377	4095
103.25		97	1341.02	338.978	46.111	243	764			98	1341.02	1133.68	756.984	362	4095
103.75		99	1341.02	342.692	48.327	239	1066			100	1341.02	1136.07	728.721	390	4095
104.25		101	1341.02	344.706	51.625	235	683			102	1341.02	1126.6	678.646	410	4095
104.75		103	1341.02	343.168	55.147	228	737			104	1341.02	1094.74	653.886	394	4095
105.25		105	1341.02	340.005	52.894	231	666			106	1341.02	1057.39	616.006	398	4095

## Sheet: Cell 9
		TMRM								YoPro
Repf Time	Image		Area	Mean	StDev	Min	Max				Area	Mean	StDev	Min	Max
17	20	3	2447.98	1038.87	237.037	383	2246			4	2447.98	439.486	61.105	340	938
17.5		5	2447.98	1032.7	241.297	368	2260			6	2447.98	438.398	58.896	345	936
18		7	2234.97	996.039	230.995	361	2099			8	2234.97	436.813	54.401	331	870
18.5		9	2234.97	918.453	211.321	413	1884			10	2234.97	439.724	57.024	339	934
19.5		11	2234.97	931.791	206.012	404	2035			12	2234.97	442.273	58.167	339	839
20		13	2234.97	938.904	228.878	314	2142			14	2234.97	438.875	53.146	351	839
20.5		15	2234.97	999.028	232.758	360	2249			16	2234.97	439.688	53.688	337	890
21		17	2234.97	966.54	224.734	373	2359			18	2234.97	441.593	54.589	339	826
21.5		19	2234.97	944.09	217.575	354	2580			20	2234.97	445.645	56.974	341	816
22		21	2234.97	902.974	208.596	367	2400			22	2234.97	447.713	57.198	347	784
22.5		23	2234.97	895.405	210.009	378	2627			24	2234.97	453.746	62.333	340	876
23		25	2234.97	762.769	189.226	319	1829			26	2234.97	460.657	66.362	350	973
23.5		27	1931	675.771	155.289	300	1442			28	1931	464.328	66.022	343	1022
24		29	1931	777.645	167.739	331	1643			30	1931	462.786	66.625	339	974
24.5		31	1931	805.344	228.818	341	1793			32	1931	469.249	72.308	350	1041
25		33	1931	577.477	124.4	272	1166			34	1931	475.608	76.871	325	1000
25.5		35	1931	454.325	79.587	274	970			36	1931	482.856	80.561	321	1172
26		37	1931	394.911	64.601	251	840			38	1931	489.544	81.929	349	1176
26.5		39	1931	354.901	56.268	240	1125			40	1931	496.675	84.023	354	1022
27		41	1931	346.83	54.127	241	770			42	1931	499.12	88.398	344	1112
27.5		43	1931	335.569	53.163	228	720			44	1931	503.635	92.879	352	1238
28		45	1931	330.615	51.036	240	759			46	1931	504.846	93.028	336	1306
28.5		47	1931	327.018	53.056	229	693			48	1931	509.463	97.619	351	1214
29		49	1931	323.78	51.75	231	699			50	1931	513.16	98.306	357	1196
29.5		51	1931	318.964	48.751	230	696			52	1931	516.599	102.83	343	1185
