# Supplementary material for: Cyclosporine-insensitive mode of cell death after prolonged myocardial ischemia: Evidence for sarcolemmal permeabilization as the pivotal step
Source: PLoS One. 2018 Jul 5;13(7):e0200301. doi: 10.1371/journal.pone.0200301 (PMC6033462; doi:10.1371/journal.pone.0200301)
Supplement: S3 Dataset — (XLSX) [file pone.0200301.s017.xlsx]

## Sheet: Cell 1
		TMRM							YoPro
Image	Time	Area	Mean	StDev	Min	Max			Area	Mean	StDev	Min	Max
6	0	3342.51	1806.63	642.882	262	4095			3342.51	408.682	35.452	340	786
	1	3342.51	1715.39	627.143	278	4095			3342.51	411.26	38.573	337	828
	2	3342.51	1572.3	572.397	259	4095			3342.51	410.881	38.079	343	814
	3	3342.51	1617.29	587.954	266	4095			3342.51	413.664	40.737	333	818
	4	3342.51	1491	552.17	264	4095			3342.51	412.315	39.504	341	845
	7	3342.51	1797.77	674.671	268	4095			3342.51	420.076	49.651	341	939
	8	3342.51	1780.98	647.398	253	4095			3342.51	420.697	49.257	330	1005
	9	3342.51	1815.78	639.371	281	4095			3342.51	418.341	45.354	340	781
	10	3342.51	1746.88	648.161	276	4095			3342.51	418.753	45.94	329	861
	11	3342.51	1658.67	648.027	268	4095			3342.51	417.338	43.368	352	823
	12	3245.95	1498.8	644.336	264	4095			3245.95	419.697	45.756	343	928
	13	3245.95	1454.02	584.912	286	3970			3245.95	416.381	41.304	345	857
	14	3245.95	1297.79	491.962	373	3524			3245.95	413.228	38.207	343	757
	15	3245.95	1594.79	609.948	300	4095			3245.95	417.871	43.596	329	917
	16	3245.95	1460.64	684.485	256	4095			3245.95	414.081	39.233	336	786
	17	3242.66	1432.91	586.248	306	4095			3242.66	417.369	41.921	341	783
	18	3242.66	1800.24	657.019	314	4095			3242.66	426.629	54.387	342	882
	19	3242.66	1681.72	628.16	282	4095			3242.66	423.417	49.326	345	807
	20	3242.66	1675.2	601.705	300	4095			3242.66	423.116	48.467	349	984
	21	3242.66	1610.28	603.053	300	4095			3242.66	421.284	46.127	345	771
	22	3242.66	1488.6	553.82	297	4095			3242.66	419.083	43.438	342	943
	23	3242.66	1429	540.744	337	4001			3242.66	418.156	42.742	335	1097
	24	3242.66	1674.12	569.515	313	4095			3242.66	422.654	45.918	330	766
7	34	3276.26	1566.17	533.894	287	4095			3276.26	446.243	94.079	339	1758
8	36.5	3229.72	1579.92	580.284	291	4095			3229.72	492.884	171.971	351	2699
	37.5	3068.08	1836.3	580.494	280	4095			3068.08	530.374	227.607	315	3782
9	38	2842.71	1915.07	597.48	356	4095			2842.71	553.195	259.12	332	3488
	38.5	2897.95	1832.76	667.508	354	4095			2897.95	590.854	302.756	348	3892
	39	2897.95	1296.86	634.354	322	4095			2897.95	603.698	268.177	337	3380
	39.5	2897.95	653.805	258.174	238	2886			2897.95	636.919	305.624	344	3805
	40	2897.95	574.035	164.301	265	2248			2897.95	659.758	293.926	355	3348
	40.5	2897.95	477.855	161.974	255	3163			2897.95	636.485	242.382	358	2527
	41	2897.95	414.742	140.856	238	1830			2897.95	668.096	253.24	355	3096
	41.5	2897.95	414.496	150.32	235	2873			2897.95	698.029	305.114	325	3865
	42	2897.95	385.346	109.996	229	1832			2897.95	658.642	250.069	363	2498
	42.5	2897.95	371.494	94.905	231	1273			2897.95	730.255	317.513	362	3521
	43	3069.63	363.156	84.341	229	1196			3069.63	742.653	316.121	358	3208
	43.5	3069.63	348.893	69.752	230	982			3069.63	715.287	322.039	353	3568
	44	2994.7	332.305	73.738	223	1216			2994.7	771.717	327.841	325	3208
	44.5	2994.7	329.016	54.806	230	847			2994.7	768.419	329.168	355	3664
	45	2994.7	332.695	56.498	216	915			2994.7	745.81	328.909	358	3529
	45.5	2994.7	326.025	49.038	228	748			2994.7	749.87	334.773	347	3250
	46	2963.41	365.102	98.719	228	1562			2963.41	882.373	505.209	330	4095
	46.5	2682.81	412.619	144.507	230	2288			2682.81	882.008	500.856	302	4095
	47	2706.76	347.317	74.9	222	940			2706.76	881.804	409.619	337	4077
	47.5	2706.76	326.604	56.809	220	922			2706.76	841.988	370.473	355	3782
	48	2706.76	298.433	39.572	226	755			2706.76	786.429	265.54	366	3334
	48.5	2706.76	298.81	46.257	207	942			2706.76	766.953	270.046	366	4095
	49	2706.76	301.463	54.708	224	1180			2706.76	784.784	325.329	358	4095
	49.5	2706.76	310.981	82.451	226	1788			2706.76	831.562	353.395	345	4017
	50	2706.76	337.266	88.864	229	1285			2706.76	954.161	486.757	338	4095
	50.5	2706.76	389.624	127.107	233	2397			2706.76	1007.75	550.437	369	4095

## Sheet: Cell 2
		TMRM							YoPro
Image	Time	Area	Mean	StDev	Min	Max			Area	Mean	StDev	Min	Max
6	0	3858.13	1616.17	753.49	254	4095			3858.13	407.486	33.111	337	908
	1	3858.13	1480.74	677.093	255	3916			3858.13	408.635	33.329	339	718
	2	3858.13	1435.88	607.587	298	4037			3858.13	408.42	33.012	342	699
	3	3858.13	1528.05	581.41	352	4095			3858.13	409.658	34.205	345	708
	4	3858.13	1365.26	576.59	292	4095			3858.13	409.067	33.611	340	849
	6	4126.76	1757.03	882.684	236	4095			4126.76	419.299	43.596	305	806
	7	4126.76	1655.41	800.253	245	4095			4126.76	414.537	37.738	347	748
	8	4126.76	1733.42	720.647	249	4095			4126.76	414.505	37.737	347	726
	9	3897.14	1349.69	852.644	254	4095			3897.14	412.586	37.811	325	755
	10	3897.14	1441.48	807.037	249	4095			3897.14	413.723	39.059	335	787
	11	3897.14	1464.53	681.342	252	3720			3897.14	413.217	38.021	337	789
	12	3897.14	1389.53	605.183	256	3736			3897.14	412.581	35.555	342	736
	13	3897.14	1247.04	544.038	244	3339			3897.14	411.298	34.838	341	740
	14	3897.14	1115.91	549.938	247	4095			3897.14	408.964	32.656	336	829
	15	3897.14	1509.22	698.316	241	4095			3897.14	413.069	35.789	346	784
	16	4006.64	1406.7	637.543	251	3441			4006.64	412.902	36.142	341	707
	17	4006.64	1425.48	570.182	245	3674			4006.64	411.621	34.395	344	732
	18	4006.64	1765.46	766.492	246	4095			4006.64	417.807	39.826	343	734
	19	4006.64	1565.45	665.167	252	4063			4006.64	417.166	39.944	343	779
	20	4006.64	1547.92	645.772	245	3947			4006.64	415.176	37.265	352	680
	21	4006.64	1438.94	630.645	246	3783			4006.64	415.251	37.892	343	752
	22	4006.64	1408.05	584.667	253	4095			4006.64	412.878	35.768	310	763
	23	4006.64	1323.05	563.364	237	4095			4006.64	411.741	34.767	338	702
	24	4006.64	1550.04	656.175	248	3963			4006.64	416.087	38.009	343	879
7	34	3905.25	1434.48	608.569	236	4095			3905.25	420.571	42.087	348	785
8	36.5	3724.49	1357.52	512.859	254	4095			3724.49	427.414	46.678	348	1006
	37.5	3635.85	1391.43	555.667	290	3819			3635.85	438.38	54.251	333	864
9	50.5	3591.43	2055.51	852.908	251	4095			3591.43	564.702	388.201	252	4095
	51	3601.48	2055.47	889.172	231	4095			3601.48	611.31	505.401	252	4095
	51.5	3611.33	1445.51	771.65	248	4095			3611.33	685.963	626.689	263	4095
	52	3611.33	874.427	476.615	230	4081			3611.33	749.716	612.496	241	4095
	52.5	3611.33	581.28	231.274	228	3490			3611.33	815.51	519.491	329	4095
	53	3611.33	496.88	190.093	225	3275			3611.33	901.196	569.372	350	4095
	53.5	3596.46	479.966	173.521	236	2971			3596.46	971.474	616.218	361	4095
	54	3596.46	428.338	158.796	231	3142			3596.46	1029.14	650.836	326	4095
	54.5	3596.46	390.36	138.507	226	3571			3596.46	1084.57	707.903	319	4095
	55	3803.48	382.202	144.304	229	3654			3803.48	1105.46	724.879	349	4095
	55.5	3803.48	358.939	118.623	226	2877			3803.48	1128.59	742.222	340	4095
	56	3803.48	348.136	117.723	229	3213			3803.48	1138.27	763.103	344	4095
	56.5	3803.48	339.308	102.011	229	2409			3803.48	1134.17	757.83	372	4095
	57	3692.24	340.944	111.763	225	2997			3692.24	1130.53	745.262	264	4095
	57.5	3692.24	338.245	103.76	226	2255			3692.24	1169.5	784.939	275	4095
	58	3692.24	328.47	94.705	228	2207			3692.24	1205.53	807.296	321	4095
	58.5	3692.24	323.694	84.925	227	2377			3692.24	1213.78	806.855	303	4095
	59	3692.24	313.653	78.844	223	2329			3692.24	1185.7	772.484	329	4095
	59.5	3692.24	308.33	145.074	224	3982			3692.24	1049.49	632.985	360	4095
	60	3692.24	301.642	66.016	221	2684			3692.24	1151.99	737.766	354	4095
	60.5	3692.24	305.296	70.67	217	1872			3692.24	1159.89	747.964	338	4095
	61	3692.24	314.331	83.306	220	1696			3692.24	1149.35	749.7	356	4095
	61.5	3692.24	311.492	61.309	224	1410			3692.24	1197.37	800.936	338	4095
	62	3692.24	332.154	86.534	224	2096			3692.24	1140.29	739.594	294	4095
	62.5	3692.24	335.271	81.66	224	1763			3692.24	1139.56	736.307	357	4095
	63	3613.26	347.83	100.024	227	2477			3613.26	1155.35	742.616	357	4095
	63.5	3613.06	329.629	73.688	225	1801			3613.06	1162.64	736.131	361	4095
	64	3603.41	323.959	68.717	224	1475			3603.41	1161.46	728.559	351	4095
	64.5	3600.9	307.059	53.02	225	938			3600.9	1084.98	637.823	376	4095
	65	3591.82	302.843	48.123	218	890			3591.82	1098.78	641.669	387	4095
	65.5	3575.79	302.372	47.265	212	812			3575.79	1119.83	665.957	278	4095
	66	3545.09	304.583	48.098	225	880			3545.09	1144.16	684.124	335	4095
	66.5	3451.04	311.505	61.401	229	1494			3451.04	1234.28	803.24	373	4095

## Sheet: Cell 3
		TMRM							YoPro
Image	Time	Area	Mean	StDev	Min	Max			Area	Mean	StDev	Min	Max
9	0	4377.04	1615.72	810.559	270	4095			4377.04	564.025	379.424	283	4095
	0.5	4317.76	1905.01	1126.38	298	4095			4317.76	565.549	360.47	313	4095
	1	4320.46	1857.79	1261.77	272	4095			4320.46	573.245	422.95	277	4095
	1.5	4055.31	1933.92	1265.05	280	4095			4055.31	587.164	436.013	233	4095
	2	4346.72	1466.96	723.912	260	4095			4346.72	622.453	434.54	342	4095
	2.5	4087.94	915.88	293.815	289	3026			4087.94	650.912	427.536	309	4095
	3	4102.43	590.573	179.559	252	2574			4102.43	701.153	454.375	350	4095
	3.5	4229.5	467.514	161.89	246	2518			4229.5	739.7	511.528	352	4095
	4	3875.13	395.379	102.452	229	2539			3875.13	796.82	505.612	367	4095
	4.5	3875.13	372.62	92.52	233	2124			3875.13	811.221	464.047	349	4095
	5	3897.53	359.262	91.491	229	1875			3897.53	822.831	443.16	341	4095
	5.5	3916.26	345.077	84.803	231	2160			3916.26	856.082	506.529	361	4095
	6	3916.26	339.888	90.662	227	2325			3916.26	862.889	503.316	359	4095
	6.5	3916.26	337.127	95.209	231	2407			3916.26	853.418	439.25	344	4095
	7	3916.26	330.366	85.111	232	2751			3916.26	882.01	505.848	299	4095
	7.5	3916.26	328.667	84.779	226	2466			3916.26	900.738	530.236	351	4095
	8	3916.26	325.291	85.664	225	3104			3916.26	902.924	512.903	357	4095
	8.5	3916.26	316.796	74.131	214	2298			3916.26	911.732	514.78	369	4095
	9	3916.26	301.97	61.495	226	1624			3916.26	918.646	579.473	349	4095
	9.5	3836.12	306.843	65.099	217	1425			3836.12	940.042	562.06	367	4095
	10	3836.12	310.102	65.503	229	2260			3836.12	959.439	603.187	370	4095
	10.5	3836.12	314.578	68.168	225	1722			3836.12	925.561	500.726	366	4095
	11	3836.12	316.206	73.165	220	1793			3836.12	921.551	476.225	331	4095
	11.5	3836.12	315.435	68.895	227	1570			3836.12	915.044	438.093	321	4095
	12	3836.12	315.035	81.024	227	2420			3836.12	913.273	424.977	379	4095
	12.5	3836.12	311.351	63.196	230	1513			3836.12	918.701	450.72	354	4095
	13	3836.12	316.041	92.04	227	2463			3836.12	911.821	434.061	372	4095
	13.5	3836.12	307.529	71.947	228	1990			3836.12	926.931	466.711	342	4095
	14	3836.12	291.85	41.713	215	1053			3836.12	978.497	624.047	383	4095
	14.5	3836.12	294.263	43.4	226	956			3836.12	974.749	596.006	405	4095
	15	3836.12	294.979	45.507	224	931			3836.12	989.419	613.96	382	4095
	15.5	3836.12	299.941	53.381	226	1235			3836.12	992.94	606.637	374	4095
	16	3712.14	310.067	55.793	228	1498			3712.14	977.075	574.176	364	4095

## Sheet: Cell 4
		TMRM							YoPro
Image	Time	Area	Mean	StDev	Min	Max			Area	Mean	StDev	Min	Max
9	0	3207.13	2518.71	858.205	572	4095			3207.13	458.575	61.533	346	949
	0.5	3289.78	2598.98	880.761	434	4095			3289.78	462.966	63.33	332	902
	1	3541.22	2434.58	899.191	353	4095			3541.22	466.469	64.028	323	877
	1.5	3099.18	2278.91	794.526	461	4095			3099.18	473.172	69.909	345	1008
	2	3404.11	2198.65	815.184	371	4095			3404.11	477.576	70.876	334	1065
	2.5	3404.11	2028.53	687.206	252	4095			3404.11	501.003	87.626	317	1330
	3	3404.11	1079.62	326.963	237	4069			3404.11	525.532	111.1	348	1469
	3.5	3404.11	592.133	207.661	265	3924			3404.11	544.301	127.452	324	1662
	4	3404.11	452.318	182.287	246	2982			3404.11	571.856	159.271	350	2282
	4.5	3404.11	391.054	157.133	236	3114			3404.11	603.034	192.885	343	2579
	5	3404.11	354.807	147.405	232	3631			3404.11	644.911	248.11	339	3238
	5.5	3404.11	335.463	133.635	228	3828			3404.11	682.002	296.348	350	3828
	6	3404.11	320.283	108.922	228	3023			3404.11	720.443	353.744	358	3789
	6.5	3404.11	315.111	98.527	226	3062			3404.11	758.923	408.862	351	4095
	7	3404.11	311	82.55	226	2274			3404.11	790.097	465.538	369	4095
	7.5	3404.11	307.144	75.655	229	1874			3404.11	824.863	497.93	352	4095
	8	3404.11	288.893	42.018	224	1248			3404.11	813.803	467.625	344	4095
	8.5	3404.11	277.265	34.644	225	1404			3404.11	772.971	430.987	338	4095
	9	3404.11	275.709	33.475	223	1410			3404.11	819.761	501.359	353	4095

## Sheet: Cell 5
		TMRM							YoPro
Image	Time	Area	Mean	StDev	Min	Max			Area	Mean	StDev	Min	Max
6	0	3463.59	1874.4	682.497	274	4095			3463.59	409.777	33.741	336	695
	1	3463.59	1875.82	650.313	281	4095			3463.59	411.168	35.597	347	775
	2	3463.59	1793.4	644.678	264	4095			3463.59	412.148	35.924	326	684
	3	3463.59	1706.98	661.896	241	3920			3463.59	412.955	36.605	341	788
	4	3463.59	1741.38	629.437	243	4095			3463.59	413.284	36.662	334	693
	7	3463.59	1739.94	766.475	264	4095			3463.59	416.081	39.868	345	748
	8	3463.59	1758.35	730.645	269	4095			3463.59	416.271	39.183	335	853
	9	3463.59	1820.61	705.795	268	4095			3463.59	416.373	38.612	342	716
	10	3463.59	1828.14	677.136	311	4095			3463.59	417.452	39.835	333	727
	11	3463.59	1821.57	637.03	307	4095			3463.59	417.731	40.053	330	744
	12	3463.59	1736.85	691.698	235	4095			3463.59	417.69	39.436	348	772
	13	3463.59	1606.06	722.328	232	4095			3463.59	416.878	38.758	341	737
	14	3463.59	1421.65	719.782	236	4012			3463.59	414.83	36.629	345	738
	15	3560.92	1559.53	768.245	241	4095			3560.92	415.171	37.973	345	728
	16	3560.92	1627.92	752.7	244	4095			3560.92	416.096	38.318	340	736
	17	3560.92	1621.96	659.026	248	4095			3560.92	416.642	38.136	340	736
	18	3560.92	1644.71	787.769	250	4095			3560.92	420.321	42.108	343	780
	19	3560.92	1730.62	711.574	259	4095			3560.92	419.63	41.111	341	718
	20	3560.92	1689.47	673.059	245	4095			3560.92	419.659	40.28	342	721
	21	3560.92	1745.27	658.13	266	4095			3560.92	419.033	40.162	344	716
	22	3560.92	1677.65	627.263	270	4095			3560.92	418.773	39.588	348	841
	23	3560.92	1624.52	633.229	262	4095			3560.92	417.823	38.95	337	740
	24	3560.92	1686.4	664.017	255	4095			3560.92	420.457	41.357	317	778
7	35	2971.52	1389.82	437.083	355	3681			2971.52	431.408	92.793	334	1921
	36	2171.62	1326.81	410.267	377	3719			2171.62	442.558	132.935	338	2751
8	36.5	3975.55	1284.7	537.602	257	4095			3975.55	440.431	142.625	333	3154
	37.5	3975.55	1521.3	542.176	246	4095			3975.55	450.002	133.87	341	2750
9	52.5	4305.2	1690.56	1063.12	273	4095			4305.2	540.856	415.384	243	4095
	53	4074.04	1775.12	908.809	322	4095			4074.04	561.028	399.963	287	4095
	53.5	3957.2	1423.64	819.529	299	4095			3957.2	579.241	399.762	204	4095
	54	3863.73	849.344	320.325	253	3868			3863.73	599.813	400.359	334	4095
	54.5	3863.73	596.535	233.853	277	3650			3863.73	620.149	415.16	278	4095
	55	3848.86	521.403	257.708	238	3732			3848.86	641.551	436.679	201	4095
	55.5	3737.82	462.278	191.438	235	3898			3737.82	666.049	468.316	243	4095
	56	3737.82	441.124	210.259	230	4090			3737.82	661.772	468.089	289	4095
	56.5	3737.82	413.428	175.927	230	4095			3737.82	678.336	483.828	272	4095
	57	3729.13	410.377	170.876	230	4009			3729.13	679.09	493.477	271	4095
	57.5	3477.49	415.275	195.174	238	4095			3477.49	682.036	495.374	281	4095
	58	3477.49	397.113	161.373	240	3678			3477.49	697.488	485.553	307	4095
	58.5	3477.49	386.693	163.805	231	3962			3477.49	706.677	503.893	299	4095
	59	3477.49	394.96	169.438	239	3142			3477.49	748.056	491.856	354	4095
	59.5	3477.49	435.005	271.619	235	3488			3477.49	788.37	435.403	354	4095
	60	3477.49	434.539	280.193	231	4028			3477.49	777.047	482.63	342	4095
	60.5	3573.28	392.602	146.059	240	3011			3573.28	784.617	479.893	348	4095
	61	3573.28	405.743	189.704	241	3091			3573.28	789.621	511.574	346	4095
	61.5	3573.28	403.631	165.733	235	4088			3573.28	793.268	518.329	344	4095
	62	3573.28	424.074	184.881	242	4095			3573.28	786.84	510.74	280	4095
	62.5	3573.28	422.81	166.62	243	4095			3573.28	799.014	514.309	346	4095
	63	3573.28	432.392	177.612	240	4095			3573.28	806.6	530.47	337	4095
	63.5	3573.28	425.808	154.941	239	3967			3573.28	824.133	533.451	340	4095
	64	3573.28	422.093	159.989	235	4003			3573.28	839.06	531.11	354	4095
	64.5	3573.28	417.382	152.379	238	2946			3573.28	922.331	502.398	364	4095
	65	3573.28	412.031	160.517	231	3112			3573.28	920.143	506.348	366	4095
	65.5	3573.28	407.179	149.05	236	2965			3573.28	920.03	518.211	349	4095
	66	3573.28	402.152	136.436	237	2833			3573.28	913.449	518.004	363	4095
	66.5	3573.28	380.64	149.089	231	4095			3573.28	829.804	560.763	341	4095

## Sheet: Cell 6
		TMRM							YoPro
Image	Time	Area	Mean	StDev	Min	Max			Area	Mean	StDev	Min	Max
9	0	3692.82	1477.54	577.768	297	4095			3692.82	427.671	47.171	335	818
	0.5	3526.93	1537.28	614.624	299	4095			3526.93	432.513	51.23	349	945
	1	3926.88	1597.42	643.521	291	4095			3926.88	431.212	50.28	341	886
	1.5	3576.95	1657.65	716.445	310	4095			3576.95	434.396	54.412	316	924
	2	3590.47	1754.6	716.288	299	4095			3590.47	436.301	57.484	339	1078
	2.5	3555.13	1690.23	782.436	269	4095			3555.13	436.908	55.617	337	1027
	3	3413.77	1673.39	819.758	273	4095			3413.77	437.7	55.73	328	1017
	3.5	3119.26	1752.4	812.655	301	4095			3119.26	440.383	59.271	353	939
	4	3145.33	1735.59	813.348	275	4095			3145.33	439.106	57.248	341	1063
	4.5	2869.36	1839.29	770.863	292	4095			2869.36	443.908	61.864	345	922
	5	2996.63	1765.07	784.973	323	4095			2996.63	444.819	62.363	342	1136
	5.5	2961.67	1779.28	772.276	303	4095			2961.67	449.859	69.079	326	1392
	6	2961.67	1695.37	777.644	291	4095			2961.67	446.402	62.647	349	965
	6.5	2961.67	1564.95	819.667	275	4095			2961.67	447.961	65.194	339	997
	7	2961.67	1530.7	894.888	244	4095			2961.67	451.274	75.214	328	1659
	7.5	3100.53	1933.95	784.603	278	4095			3100.53	458.067	73.878	342	1197
	14.5	3101.88	2178.86	942.02	286	4095			3101.88	504.818	110.328	330	1409
	15	3129.3	2117.74	877.529	361	4095			3129.3	523.547	131.011	343	1767
	15.5	3070.01	1954.63	874.881	342	4095			3070.01	554.325	170.318	346	1925
	16	2993.93	1446.31	665.211	249	4095			2993.93	586.204	216.077	322	2511
	16.5	3036.22	789.441	299.392	238	3776			3036.22	618.38	265.585	331	2662
	17	3070.01	541.145	206.427	230	2928			3070.01	637.237	310.871	321	3654
	17.5	3070.01	464.724	173.27	228	2704			3070.01	678.115	383.854	320	3919
	18	2967.47	413.428	158.892	226	3306			2967.47	702.752	485.71	270	4095
	18.5	3000.49	396.882	168.107	225	3471			3000.49	726.592	497.188	295	4095
	19	2967.47	390.51	178.328	231	2828			2967.47	739.058	515.914	299	4095
	19.5	2926.14	391.325	143.824	232	2693			2926.14	753.371	535.007	322	4095
	20	2901.61	391.279	141.458	232	2693			2901.61	759.338	539.051	331	4095
	20.5	2845.03	381.981	133.01	223	3220			2845.03	764.129	546.687	229	4095
	21	2812.97	375.491	148.58	227	3936			2812.97	765.804	536.18	267	4095
	21.5	2765.47	372.184	137.475	226	3007			2765.47	795.204	553.65	316	4095
	22	2733.99	381.187	145.605	233	2297			2733.99	768.275	420.245	340	4095
	22.5	2679.72	385.893	183.297	234	2821			2679.72	774.096	447.176	288	4095
	23	2626.23	372.143	139.878	233	2345			2626.23	809.095	516.234	298	4095
	23.5	2596.1	385.396	212.651	232	3265			2596.1	797.411	509.404	305	4095
	24	2603.63	397.868	276.237	229	3807			2603.63	803.668	505.916	289	4095
	24.5	2521.75	371.72	176.726	231	3255			2521.75	795.024	476.143	306	4095
	25	2448.94	370.889	157.451	232	3189			2448.94	781.632	474.709	296	4095
	25.5	2391.97	399.798	175.801	231	3088			2391.97	796.687	507.835	325	4095
	26	2301.4	408.01	141.776	228	2583			2301.4	796.328	522.451	276	4095
	26.5	2246.75	402.875	173.791	228	2908			2246.75	828.297	518.8	305	4095
	27	2246.75	363.527	85.481	232	1250			2246.75	816.984	384.306	278	4095
	27.5	2233.42	388.169	178.789	237	2601			2233.42	840.788	400.878	241	3907
	28	2240.18	393.503	190.989	236	2876			2240.18	859.456	439.544	283	4050
	28.5	2219.9	417.501	174.704	225	2559			2219.9	880.514	521.375	271	4095

## Sheet: Cell 7
		TMRM							YoPro
Image	Time	Area	Mean	StDev	Min	Max			Area	Mean	StDev	Min	Max
9	0	4858.1	1680.03	715.902	290	4095			4858.1	465.86	76.096	346	1438
	0.5	4861.97	1575.72	833.201	234	4095			4861.97	473.278	93.234	343	2352
	1	4906.38	1537.84	784.015	289	4095			4906.38	474.296	86.141	326	1852
	1.5	5154.35	1612.9	626.592	313	4095			5154.35	477.311	77.738	349	1236
	2	5185.63	1569.64	603.688	245	4095			5185.63	486.561	85.55	304	1428
	2.5	5122.48	1332.65	636.819	247	4095			5122.48	500.063	101.356	339	1890
	3	5122.48	891.336	293.475	261	3248			5122.48	534.324	132.18	344	2319
	3.5	5122.48	540.289	198.987	227	3253			5122.48	593.921	208.009	335	3449
	4	5122.48	421.053	156.165	225	3289			5122.48	651.281	273.452	342	4095
	4.5	5122.48	374.592	130.919	226	2702			5122.48	696.93	331.096	348	4095
	5	5122.48	339.436	117.548	229	2742			5122.48	728.733	375.966	362	4095
	5.5	5122.48	323.35	104.342	226	2625			5122.48	746.809	411.971	365	4095
	6	5122.48	316.362	102.079	225	2710			5122.48	771.515	436.75	346	4095
	6.5	5122.48	314.911	98.024	225	2609			5122.48	790.171	463.92	347	4095
	7	5122.48	307.955	96.33	216	2289			5122.48	798.816	472.4	375	4095
	7.5	5122.48	300.977	85.899	223	2159			5122.48	796.552	473.432	348	4095
	8	5122.48	288.33	69.501	215	1940			5122.48	785.819	442.443	361	4095
	8.5	5122.48	275.071	61.151	216	2262			5122.48	716.998	320.387	349	4095
	9	5122.48	275.001	52.505	211	1529			5122.48	761.591	419.373	340	4095
	9.5	4591.02	279.791	52.976	219	1293			4591.02	768.817	420.501	351	4095
	10	4861.19	277.114	46.024	216	1191			4861.19	789.818	440.533	320	4095
	10.5	4997.73	279.718	45.719	215	1129			4997.73	795.138	426.22	334	4095
	11	5057.4	281.636	55.006	221	2055			5057.4	797.934	428.237	375	4095
	11.5	5057.98	280.208	46.326	221	1226			5057.98	792.897	432.508	362	4095
	12	5057.98	285.213	53.383	216	1741			5057.98	812.185	438.618	335	4095
	12.5	5057.98	285.796	52.126	217	1432			5057.98	811.268	438.917	354	4095
	13	5057.98	282.041	49.867	217	1913			5057.98	829.345	503.632	338	4095
	13.5	5057.98	272.573	43.347	218	2523			5057.98	795.782	504.317	337	4095
	14	5057.98	267.899	32.735	214	1135			5057.98	804.17	531.105	332	4095
	14.5	5057.98	264.159	29.089	211	773			5057.98	799.004	522.113	348	4095
	15	5057.98	265.154	30.712	207	1224			5057.98	826.137	559.674	354	4095
	15.5	5057.98	276.34	43.561	215	1191			5057.98	884.255	553.687	344	4095

## Sheet: Cell 8
		TMRM							YoPro
Image	Time	Area	Mean	StDev	Min	Max			Area	Mean	StDev	Min	Max
10	0	5687.16	1169.79	547.633	299	4095			5687.16	496.002	299.225	283	4095
	0.5	5687.16	1285.69	670.983	251	4095			5687.16	500.546	303.535	267	4095
	1	5524.17	1666.49	760.199	266	4095			5524.17	505.711	302.498	224	4095
	1.5	5399.22	1724.47	777.06	296	4095			5399.22	503.365	304.744	200	4095
	2	5399.22	1646.83	759.693	305	4095			5399.22	504.351	306.447	244	4095
	2.5	5399.22	1460.94	727.393	293	4095			5399.22	505.493	311.419	224	4095
	3	5399.22	964.113	498.636	264	4042			5399.22	502.692	291.091	298	4095
	3.5	5399.22	592.509	209.109	241	2405			5399.22	485.391	166.789	335	3853
	4	4131.2	520.314	125.189	243	1234			4131.2	491.688	142.629	338	2918
	4.5	5047.75	689.611	233.86	263	2094			5047.75	508.859	238.481	316	4095
	5	5360.02	435.847	140.441	233	1609			5360.02	518.782	242.453	338	4095
	5.5	5399.22	366.447	97.723	231	1371			5399.22	526.977	241.073	343	4095
	6	5399.22	326.874	71.068	222	1250			5399.22	528.758	216.655	333	4055
	6.5	5399.22	321.173	83.76	229	1539			5399.22	559.799	288.146	339	4095
	7	5399.22	314.454	89.484	227	1741			5399.22	581.551	339.487	333	4095
	7.5	5399.22	312.022	103.34	230	2003			5399.22	586.794	367.244	335	4095
	8	5405.98	310.809	70.042	224	1690			5405.98	603.422	392.229	330	4095
	8.5	5405.98	318.456	87.411	223	2047			5405.98	633.628	447.234	348	4095
	9	5405.98	331.352	128.974	216	2816			5405.98	681.342	540.512	309	4095
	9.5	5511.04	330.446	94.606	224	2292			5511.04	677.994	525.998	287	4095
	10	5578.82	328.856	113.517	227	3578			5578.82	711.476	585.543	325	4095
	10.5	5687.74	333.178	110.815	228	3471			5687.74	728.047	619.594	251	4095
	11	5687.74	367.06	174.341	227	3503			5687.74	742.133	632.559	186	4095
	11.5	5687.74	343.536	119.957	215	3374			5687.74	744.923	630.4	184	4095
	12	5687.74	334.31	98.992	223	2742			5687.74	759.485	644.886	160	4095
	12.5	5687.74	333.677	97.23	223	2963			5687.74	765.747	650.076	146	4095
	13	5780.05	342.948	102.133	222	2352			5780.05	774.573	642.979	193	4095
	13.5	5780.05	351.551	109.895	227	2463			5780.05	800.352	659.574	121	4095
	14	5780.05	349.864	102.408	223	2179			5780.05	806.795	652.282	180	4095
	14.5	5800.91	357.772	102.92	226	2018			5800.91	837.06	680.42	210	4095
	15	5800.91	363.259	105.82	226	2546			5800.91	852.898	689.005	236	4095
	15.5	5800.91	370.655	108.719	230	3840			5800.91	875.116	696.027	228	4095
	16	5800.91	382.283	111.586	224	3549			5800.91	887.82	695.28	293	4095
	16.5	5800.91	387.67	111.872	217	3350			5800.91	896.302	703.778	291	4095

## Sheet: Cell 9
		TMRM							YoPro
Image	Time	Area	Mean	StDev	Min	Max			Area	Mean	StDev	Min	Max
9	0	2545.7	1347.28	880.833	245	4095			2545.7	468.13	75.481	351	1317
	0.5	2556.7	1343.89	921.499	238	4095			2556.7	470.787	75.089	337	1238
	1	2556.7	1368.45	949.667	245	4095			2556.7	471.569	76.66	340	1441
	1.5	2651.14	1528.96	1027.06	255	4095			2651.14	476.299	75.326	350	1135
	2	2627.77	1371.77	1003.28	234	4095			2627.77	476.784	82.038	336	1439
	2.5	2914.36	1492.99	1003.88	220	4095			2914.36	482.276	84.543	326	1492
	3	2959.36	1523.13	1022.5	235	4095			2959.36	484.427	86.643	350	1245
	3.5	2931.93	1794.46	932.809	247	4095			2931.93	491.227	95.74	334	1676
	4	2931.93	1782.48	936.831	288	4095			2931.93	488.051	93.234	341	1453
	4.5	3160.97	1718.34	961.989	240	4095			3160.97	491.924	105.019	354	1903
	5	3162.52	1740.69	984.901	283	4095			3162.52	496.397	123.361	337	1983
	7	2918.03	1787.5	1103.62	259	4095			2918.03	505.04	123.185	343	2157
10	7.5	3672.93	2110.8	1004.76	329	4095			3672.93	527.98	183.383	336	3039
	8	3672.93	2182.03	988.353	265	4095			3672.93	559.949	285.338	333	4095
	8.5	3683.17	2265.36	1010.63	299	4095			3683.17	558.407	255.81	348	4095
	9	3683.17	2177.96	1011.09	246	4095			3683.17	564.178	285.939	355	4095
	9.5	3611.71	2247.12	1031.85	289	4095			3611.71	533.19	132.95	344	2059
	10	3738.4	2286.67	1058.09	281	4095			3738.4	538.509	135.137	352	2035
	10.5	3469.58	2442.27	1081.76	285	4095			3469.58	551.999	129.502	349	1480
	11	3375.53	2287.27	1117.73	303	4095			3375.53	580.573	166.773	351	2269
	11.5	3300.6	2166.59	1108.92	256	4095			3300.6	606.76	203.825	351	2734
	12	3283.99	2082.25	1234.55	282	4095			3283.99	641.586	265.522	353	3955
	12.5	3119.84	1572.79	1146.48	287	4095			3119.84	649.921	239.624	336	3145
	13	3146.49	1115.22	878.623	254	4095			3146.49	668.488	305.471	335	4095
	13.5	3146.49	714.91	347.894	235	3654			3146.49	683.048	284.134	330	3374
	14	3146.49	555.601	234.665	240	4095			3146.49	700.999	361.534	280	4095
	14.5	3146.49	480.175	186.106	236	4095			3146.49	717.196	392.706	294	4095
	15	3048	486.064	184.98	237	3378			3048	723.149	322.565	266	4095
	15.5	3048	452.652	155.912	240	3684			3048	739.848	391.654	253	4095
	16	3048	439.048	156.911	232	3582			3048	762.565	415.487	331	4095
	16.5	3048	464.607	165.063	234	3853			3048	764.15	347.826	298	4095
	17	2895.43	447.589	148.878	238	3776			2895.43	779.996	366.373	268	4095
	17.5	2895.43	437.623	147.417	243	3355			2895.43	793.477	304.821	355	3438
	18	2895.43	408.26	127.659	232	3436			2895.43	799.575	338.198	282	4095
	18.5	2895.43	400.265	129.934	222	3540			2895.43	801.837	357.655	343	4095
	19	2895.43	402.237	128.61	234	3930			2895.43	805.811	323.747	361	3486
	19.5	2895.43	435.963	183.75	236	3704			2895.43	829.115	286.347	383	2788
	20	2895.43	458.128	246.589	245	3220			2895.43	829.812	269.629	372	2600
	20.5	2883.85	408.106	100.82	244	2765			2883.85	818.354	351.158	364	4095
	21	2883.85	440.151	111.539	241	3045			2883.85	821.346	357.012	342	4095
	21.5	2917.84	441.158	108.264	238	3173			2917.84	808.69	333.974	341	4095
	22	2917.84	461.521	105.89	241	2524			2917.84	817.659	382.711	355	4095
	22.5	2917.84	511.028	112.177	249	1821			2917.84	829.83	413.082	358	4095
	23	2917.84	520.611	117.036	253	1519			2917.84	804.349	404.492	367	4095
	23.5	2917.84	497.226	106.748	247	1777			2917.84	796.827	410.71	368	4095
	24	2917.84	475	93.68	257	1483			2917.84	794.241	390.113	376	4095

## Sheet: Cell 10
		TMRM							YoPro
Image	Time	Area	Mean	StDev	Min	Max			Area	Mean	StDev	Min	Max
9	0	1555.38	2799.56	849.248	349	4095			1555.38	469.58	72.544	340	966
	0.5	1615.06	2897.38	840.538	384	4095			1615.06	469.864	69.554	355	863
	1	1709.49	2889.21	830.455	260	4095			1709.49	469.906	71.552	332	990
	1.5	1873.26	2901.93	866.431	425	4095			1873.26	472.276	71.775	346	1097
	2	1873.26	2559.27	940.011	549	4095			1873.26	468.393	68.829	339	843
	2.5	1930.42	2466.82	947.832	468	4095			1930.42	471.977	72.473	334	873
	3	2039.92	2476.57	931.147	381	4095			2039.92	468.6	69.869	344	936
	3.5	2148.64	2701.2	902.921	405	4095			2148.64	471.022	70.356	343	936
	4	2379.81	2909.98	912.887	423	4095			2379.81	480.43	80.064	336	1121
	4.5	2495.87	3007.92	845.711	312	4095			2495.87	471.633	72.867	344	1176
10	5	2938.69	2176	972.129	341	4095			2938.69	462.418	109.419	342	2101
	5.5	2938.69	2332.82	998.277	297	4095			2938.69	458.209	98.537	341	1806
	6	3007.64	2446.96	1020.38	240	4095			3007.64	463.213	93.333	341	1847
	6.5	3007.64	2458.93	967.2	250	4095			3007.64	455.591	78.318	296	1373
	7	3007.64	2446.58	1001.74	249	4095			3007.64	475.421	116.747	341	2391
	7.5	3075.81	2480.49	980.349	237	4095			3075.81	479.656	118.608	348	2406
	8	3075.81	2240.39	1039.17	253	4095			3075.81	496.405	144.493	345	2089
	14	2726.84	1946.36	978.832	367	4095			2726.84	474.798	89.743	352	1782
	14.5	2707.53	1699.14	884.93	300	4095			2707.53	498.021	159.862	336	2253
	15	2576.59	1623.77	940.846	273	4095			2576.59	507.468	187.899	338	2517
	15.5	2318.39	1850.55	1055.43	293	4095			2318.39	532.156	213.102	343	2807
	16	2321.48	2188.69	1011.94	358	4095			2321.48	569.723	212.209	358	2594
	16.5	2321.48	964.86	329.161	310	4095			2321.48	595.361	208.209	337	2506
	17	2321.48	609.603	248.672	249	4009			2321.48	625.857	229.229	360	2653
	17.5	2321.48	546.295	232.44	253	4095			2321.48	647.971	220.151	353	2480
	18	2321.48	512.347	228.05	245	4095			2321.48	665.062	245.082	350	2760
	18.5	2321.48	523.7	235.126	248	4095			2321.48	693.398	232.945	345	2901
	19	2321.48	521.772	215.533	240	4095			2321.48	707.052	290.321	368	4095
	19.5	2321.48	500.971	189.925	249	4095			2321.48	719.226	343.461	318	4095
	20	2321.48	537.555	170.514	248	2585			2321.48	751.978	307.295	339	4095
	20.5	2321.48	521.49	153.188	251	2398			2321.48	777.095	373.466	333	4095
	21	2321.48	518.017	144.257	242	2061			2321.48	796.022	389.861	334	4095
	21.5	2321.48	520.72	143.388	246	2355			2321.48	810.258	426.028	348	4095
